# Supplementary material for: Construction of Simple Sequence Repeat-Based Genetic Linkage Map and Identification of QTLs for Accumulation of Floral Volatiles in Lavender (Lavandula angustifolia Mill.)
Source: Int J Mol Sci. 2025 Apr 14;26(8):3705. doi: 10.3390/ijms26083705 (PMC12028027; doi:10.3390/ijms26083705)
Supplement: Supplementary file 1 [file ijms-26-03705-s001.zip]

Archive with 4 entries (4 files):
- TableS4.xlsx
- TableS1.xlsx
- TableS2.xlsx
- TableS3.xlsx
