# Supplementary material for: Construction of Simple Sequence Repeat-Based Genetic Linkage Map and Identification of QTLs for Accumulation of Floral Volatiles in Lavender (Lavandula angustifolia Mill.)
Source: Int J Mol Sci. 2025 Apr 14;26(8):3705. doi: 10.3390/ijms26083705 (PMC12028027; doi:10.3390/ijms26083705)
Supplement: Supplementary file 1 [file ijms-26-03705-s001.zip › TableS4.xlsx]

## Sheet: TableS4
Table S4: SSR marker transferability (1) - Primer type: (NGS-SSR) - based on data from NGS sequencing of genomic DNA of var. Hemus; (GEN-SSR) - primers developed after search in reported referent genome sequence; EST-SSR - primers reported by Adal et al. 2015; (2) /+/ distinct PCR amplification from genomic DNA isolated of tested plants similar to those of L. angustifolia var. Hemus positive cont…
No	SSR Marker	SSR primer type (1)	Results of SSR amplification from DNA of the tested plants (2)
			L. angustifolia var. Hidcote Blue	L. latifolia Ll_abi2	L. latifolia Bastin Nursery	L. × heterophylla var. Big Boy James
1	ABIL1	NGS-SSR	+	+	na	+
2	ABIL2	NGS-SSR	+	-	+	-
3	ABIL4	NGS-SSR	-	+	+	+
4	ABIL7	NGS-SSR	+	+	+	+
5	ABIL8	NGS-SSR	w	w	-	w
6	ABIL9	NGS-SSR	w	w	w	+
7	ABIL11	NGS-SSR	+	+	na	+
8	ABIL12	NGS-SSR	+	+	+	+
9	ABIL13	NGS-SSR	+	-	-	-
10	ABIL14	NGS-SSR	+	+	na	+
11	ABIL15	NGS-SSR	+	+	w	+
12	ABIL16	NGS-SSR	+	+	+	+
13	ABIL17	NGS-SSR	+	+	+	+
14	ABIL19	NGS-SSR	+	-	-	-
15	ABIL20	NGS-SSR	+	+	+	+
16	ABIL23	NGS-SSR	+	+	+	+
17	ABIL24	NGS-SSR	+	+	+	+
18	ABIL26	NGS-SSR	+	+	+	+
19	ABIL27	NGS-SSR	+	+	+	+
20	ABIL32	NGS-SSR	+	+	+	+
21	ABIL34	NGS-SSR	+	+	+	+
22	ABIL35	NGS-SSR	+	+	+	+
23	ABIL36	NGS-SSR	+	+	+	+
24	ABIL39	NGS-SSR	+	+	+	+
25	ABIL40	NGS-SSR	+	+	na	w
26	ABIL41	NGS-SSR	+	+	+	+
27	ABIL43	NGS-SSR	+	-	-	+
28	ABIL44	NGS-SSR	+	+	+	+
29	ABIL45	NGS-SSR	+	w	+	w
30	ABIL48	NGS-SSR	+	+	+	+
31	ABIL54	NGS-SSR	+	+	+	+
32	ABIL56	NGS-SSR	+	+	+	+
33	ABIL61	NGS-SSR	+	+	+	+
34	ABIL62	NGS-SSR	+	+	+	+
35	ABIL63	NGS-SSR	+	+	+	+
36	ABIL66	NGS-SSR	+	+	+	+
37	ABIL70	NGS-SSR	-	-	-	-
38	ABIL75	NGS-SSR	+	-	+	-
39	ABIL77	NGS-SSR	+	+	+	+
40	ABIL78	NGS-SSR	+	+	+	+
41	ABIL80	NGS-SSR	+	+	+	+
42	ABIL81	NGS-SSR	+	+	+	+
43	ABIL85	NGS-SSR	+	-	-	+
44	ABIL87	NGS-SSR	+	+	na	+
45	ABIL88	NGS-SSR	+	+	na	+
46	ABIL90	NGS-SSR	+	+	+	+
47	ABIL91	NGS-SSR	+	+	+	+
48	ABIL92	NGS-SSR	-	+	+	+
49	ABIL94	NGS-SSR	+	+	+	+
50	ABIL95	NGS-SSR	+	+	+	+
51	ABIL97	NGS-SSR	+	+	+	+
52	ABIL98	NGS-SSR	-	-	-	-
53	ABIL101	NGS-SSR	+	+	+	+
54	ABIL103	NGS-SSR	+	+	+	+
55	ABIL104	NGS-SSR	+	+	+	+
56	ABIL107	NGS-SSR	+	-	-	-
57	ABIL108	NGS-SSR	+	-	-	-
58	ABIL109	NGS-SSR	+	+	+	+
59	ABIL112	NGS-SSR	+	+	+	+
60	ABIL113	NGS-SSR	+	+	+	+
61	ABIL114	NGS-SSR	+	+	+	+
62	ABIL115	NGS-SSR	+	+	+	+
63	ABIL119	NGS-SSR	+	+	+	+
64	ABIL120	NGS-SSR	+	-	-	-
65	ABIL123	NGS-SSR	-	-	-	-
66	ABIL125	NGS-SSR	+	+	na	+
67	ABIL126	NGS-SSR	+	-	-	-
68	ABIL128	NGS-SSR	+	+	+	-
69	ABIL129	NGS-SSR	+	+	+	+
70	ABIL131	NGS-SSR	+	+	+	+
71	ABIL133	NGS-SSR	+	-	-	+
72	ABIL136	NGS-SSR	+	+	+	+
73	ABIL137	NGS-SSR	+	+	na	+
74	ABIL138	NGS-SSR	+	+	+	+
75	ABIL139	NGS-SSR	+	+	+	+
76	ABIL143	NGS-SSR	+	+	+	+
77	ABIL148	NGS-SSR	+	+	+	+
78	ABIL150	NGS-SSR	+	+	+	+
79	ABIL153	NGS-SSR	+	+	+	+
80	ABIL154	NGS-SSR	+	-	-	-
81	ABIL156	NGS-SSR	+	+	+	+
82	ABIL157	NGS-SSR	+	+	+	+
83	ABIL158	NGS-SSR	+	+	+	+
84	ABIL163	NGS-SSR	+	+	+	+
85	ABIL164	NGS-SSR	+	+	na	+
86	ABIL166	NGS-SSR	+	-	-	-
87	ABIL167	NGS-SSR	+	-	-	-
88	ABIL169	NGS-SSR	+	-	-	-
89	ABIL170	NGS-SSR	+	+	+	+
90	ABIL171	NGS-SSR	+	w	na	+
91	ABIL173	NGS-SSR	+	+	+	+
92	ABIL176	NGS-SSR	+	+	na	+
93	ABIL180	NGS-SSR	+	+	+	+
94	ABIL181	NGS-SSR	-	-	-	-
95	ABIL185	NGS-SSR	+	-	+	+
96	ABIL186	NGS-SSR	+	+	+	+
97	ABIL187	NGS-SSR	+	w	na	w
98	ABIL188	NGS-SSR	+	-	+	-
99	ABIL189	NGS-SSR	+	+	+	+
100	ABIL192	NGS-SSR	+	+	+	+
101	ABIL193	NGS-SSR	+	-	-	-
102	ABIL195	NGS-SSR	+	+	+	+
103	ABIL197	NGS-SSR	+	+	+	+
104	ABIL198	NGS-SSR	+	-	-	-
105	ABIL199	NGS-SSR	+	-	-	-
106	ABIL200	NGS-SSR	+	-	-	-
107	ABIL202	NGS-SSR	+	-	-	-
108	ABIL203	NGS-SSR	+	+	+	+
109	ABIL204	NGS-SSR	+	+	+	+
110	ABIL205	NGS-SSR	+	+	+	+
111	ABIL208	NGS-SSR	+	+	+	+
112	ABIL209	NGS-SSR	+	+	+	+
113	ABIL210	NGS-SSR	+	+	+	+
114	ABIL211	NGS-SSR	+	+	+	+
115	ABIL212	NGS-SSR	+	+	+	+
116	ABIL214	NGS-SSR	+	-	+	-
117	ABIL218	NGS-SSR	+	+	+	+
118	ABIL221	NGS-SSR	+	+	+	+
119	ABIL224	NGS-SSR	+	+	na	+
120	ABIL225	NGS-SSR	+	+	+	+
121	ABIL226	NGS-SSR	+	+	+	+
122	ABIL227	NGS-SSR	+	-	-	+
123	ABIL228	NGS-SSR	+	+	+	+
124	ABIL232	NGS-SSR	+	+	+	+
125	ABIL233	NGS-SSR	+	+	+	+
126	ABIL234	NGS-SSR	+	+	+	+
127	ABIL238	NGS-SSR	+	-	+	-
128	ABIL243	NGS-SSR	+	+	na	+
129	ABIL244	NGS-SSR	+	+	+	+
130	ABIL245	NGS-SSR	+	+	+	+
131	ABIL246	NGS-SSR	+	+	+	+
132	ABIL247	NGS-SSR	+	+	na	+
133	ABIL250	NGS-SSR	+	+	+	+
134	ABIL251	NGS-SSR	+	+	na	+
135	ABIL253	NGS-SSR	+	-	+	-
136	ABIL254	NGS-SSR	+	+	+	+
137	ABIL257	NGS-SSR	+	+	+	+
138	ABIL261	NGS-SSR	+	-	-	-
139	ABIL262	NGS-SSR	+	+	+	+
140	ABIL263	NGS-SSR	+	+	+	+
141	ABIL264	NGS-SSR	+	+	+	+
142	ABIL265	NGS-SSR	+	-	-	-
143	ABIL268	NGS-SSR	+	+	na	+
144	ABIL271	NGS-SSR	+	+	+	+
145	ABIL272	NGS-SSR	+	+	+	+
146	ABIL275	NGS-SSR	+	+	+	+
147	ABIL276	NGS-SSR	+	+	na	+
148	ABIL282	NGS-SSR	+	+	+	+
149	ABIL285	NGS-SSR	+	+	+	-
150	ABIL289	NGS-SSR	+	+	+	+
151	ABIL301	NGS-SSR	+	+	na	+
152	ABIL303	NGS-SSR	+	+	na	+
153	ABIL305	NGS-SSR	+	+	na	+
154	ABIL308	NGS-SSR	+	-	-	-
155	ABIL310	NGS-SSR	+	+	na	+
156	ABIL312	NGS-SSR	+	+	na	+
157	ABIL315	NGS-SSR	+	+	+	+
158	ABIL316	NGS-SSR	+	+	+	-
159	ABIL320	NGS-SSR	-	w	w	w
160	ABIL322	NGS-SSR	+	+	+	w
161	ABIL323	NGS-SSR	+	+	+	+
162	ABIL324	NGS-SSR	+	+	+	+
163	ABIL327	NGS-SSR	+	+	+	+
164	ABIL328	NGS-SSR	+	+	+	+
165	ABIL329	NGS-SSR	w	-	-	-
166	ABIL330	NGS-SSR	+	+	na	+
167	ABIL331	NGS-SSR	+	+	+	-
168	ABIL332	NGS-SSR	+	+	+	+
169	ABIL335	NGS-SSR	+	+	+	+
170	ABIL336	NGS-SSR	-	+	+	+
171	ABIL338	NGS-SSR	+	+	+	+
172	ABIL339	NGS-SSR	+	-	-	-
173	ABIL342	NGS-SSR	+	+	+	+
174	ABIL344	NGS-SSR	+	+	+	+
175	ABIL346	NGS-SSR	+	+	+	+
176	ABIL349	NGS-SSR	+	-	w	-
177	ABIL352	NGS-SSR	+	-	-	-
178	ABIL355	NGS-SSR	+	+	+	+
179	ABIL361	NGS-SSR	+	+	na	+
180	ABIL362	NGS-SSR	+	+	na	+
181	ABIL363	NGS-SSR	+	+	+	+
182	ABIL368	NGS-SSR	+	+	+	+
183	ABIL369	NGS-SSR	+	+	na	+
184	ABIL370	NGS-SSR	+	w	+	+
185	ABIL371	NGS-SSR	+	+	na	+
186	ABIL374	NGS-SSR	+	+	na	+
187	ABIL375	NGS-SSR	+	+	+	+
188	ABIL376	NGS-SSR	+	+	+	+
189	ABIL377	NGS-SSR	+	+	+	+
190	ABIL379	NGS-SSR	+	+	+	+
191	ABIL380	NGS-SSR	+	w	w	w
192	ABIL381	NGS-SSR	+	+	na	+
193	ABIL382	NGS-SSR	+	+	+	+
194	ABIL384	NGS-SSR	+	+	+	+
195	ABIL386	NGS-SSR	+	+	+	+
196	ABIL387	NGS-SSR	+	+	+	+
197	ABIL388	NGS-SSR	+	-	-	-
198	ABIL392	NGS-SSR	+	+	+	+
199	ABIL393	NGS-SSR	+	+	+	+
200	ABIL401	NGS-SSR	+	+	na	+
201	ABIL402	NGS-SSR	+	+	+	+
202	ABIL403	NGS-SSR	w	w	w	w
203	ABIL404	NGS-SSR	w	-	-	-
204	ABIL408	NGS-SSR	w	-	-	-
205	ABIL409	NGS-SSR	w	-	-	-
206	ABIL412	NGS-SSR	+	+	na	+
207	ABIL415	NGS-SSR	+	+	+	+
208	ABIL416	NGS-SSR	+	+	+	+
209	ABIL418	NGS-SSR	+	+	+	+
210	ABIL419	NGS-SSR	+	+	+	+
211	ABIL421	NGS-SSR	w	-	-	-
212	ABIL427	NGS-SSR	+	+	na	+
213	ABIL428	NGS-SSR	+	+	na	+
214	ABIL429	NGS-SSR	+	-	-	-
215	ABIL431	NGS-SSR	+	-	-	-
216	ABIL435	NGS-SSR	+	+	+	+
217	ABIL436	NGS-SSR	+	+	+	+
218	ABIL437	NGS-SSR	+	+	+	+
219	ABIL439	NGS-SSR	+	-	-	-
220	ABIL441	NGS-SSR	+	+	+	+
221	ABIL442	NGS-SSR	+	+	+	+
222	ABIL444	NGS-SSR	+	+	+	+
223	ABIL445	NGS-SSR	+	+	+	+
224	ABIL446	NGS-SSR	+	+	+	+
225	ABIL448	NGS-SSR	+	-	+	+
226	ABIL454	NGS-SSR	+	+	+	+
227	ABIL456	NGS-SSR	+	+	+	+
228	ABIL458	NGS-SSR	+	+	na	+
229	ABIL465	NGS-SSR	+	+	+	+
230	ABIL466	NGS-SSR	+	+	+	+
231	ABIL467	NGS-SSR	+	-	+	w
232	ABIL468	NGS-SSR	w	-	-	-
233	ABIL469	NGS-SSR	w	w	w	w
234	ABIL470	NGS-SSR	+	+	na	+
235	ABIL471	NGS-SSR	+	+	+	+
236	ABIL472	NGS-SSR	+	+	+	+
237	ABIL473	NGS-SSR	+	-	-	-
238	ABIL474	NGS-SSR	+	+	+	+
239	ABIL476	NGS-SSR	+	+	+	+
240	ABIL479	NGS-SSR	-	-	+	-
241	ABIL480	NGS-SSR	+	-	+	-
242	ABIL481	NGS-SSR	+	+	+	+
243	ABIL483	NGS-SSR	+	+	na	+
244	ABIL484	NGS-SSR	+	+	+	+
245	ABIL489	NGS-SSR	+	+	+	+
246	ABIL491	NGS-SSR	+	-	+	-
247	ABIL493	NGS-SSR	+	+	+	+
248	ABIL494	NGS-SSR	+	+	+	+
249	ABIL497	NGS-SSR	+	+	+	+
250	ABIL498	NGS-SSR	+	+	+	+
251	ABIL499	NGS-SSR	+	+	+	+
252	ABIL500	NGS-SSR	+	+	+	+
253	ABIL501	NGS-SSR	+	+	+	+
254	ABIL505	NGS-SSR	+	+	+	+
255	ABIL506	NGS-SSR	+	+	+	+
256	ABIL510	GEN-SSR	+	+	na	+
257	ABIL511	GEN-SSR	+	+	na	+
258	ABIL514	GEN-SSR	+	+	na	+
259	ABIL519	GEN-SSR	+	+	na	+
260	ABIL520	GEN-SSR	+	+	na	+
261	ABIL522	GEN-SSR	+	w	na	+
262	ABIL523	GEN-SSR	+	+	na	+
263	ABIL524	GEN-SSR	+	+	na	+
264	ABIL525	GEN-SSR	+	+	na	+
265	ABIL526	GEN-SSR	+	+	na	+
266	ABIL527	GEN-SSR	+	+	na	+
267	ABIL528	GEN-SSR	+	+	na	+
268	ABIL531	GEN-SSR	+	+	na	+
269	ABIL532	GEN-SSR	+	+	na	+
270	ABIL533	GEN-SSR	+	+	na	+
271	ABIL534	GEN-SSR	+	+	na	+
272	ABIL535	GEN-SSR	+	+	na	+
273	ABIL536	GEN-SSR	+	+	na	+
274	ABIL537	GEN-SSR	+	+	na	+
275	ABIL538	GEN-SSR	+	+	na	+
276	ABIL539	GEN-SSR	+	w	na	+
277	ABIL540	GEN-SSR	+	+	na	+
278	ABIL541	GEN-SSR	+	+	na	+
279	ABIL542	GEN-SSR	+	+	na	+
280	ABIL543	GEN-SSR	+	+	na	+
281	ABIL544	GEN-SSR	+	+	na	+
282	ABIL545	GEN-SSR	+	+	na	+
283	ABIL546	GEN-SSR	+	+	na	+
284	ABIL547	GEN-SSR	+	w	na	+
285	ABIL548	GEN-SSR	+	+	na	+
286	ABIL549	GEN-SSR	+	+	na	+
287	ABIL550	GEN-SSR	+	+	na	+
288	ABIL551	GEN-SSR	+	+	na	+
289	ABIL552	GEN-SSR	+	+	na	+
290	ABIL553	GEN-SSR	+	+	na	+
291	ABIL554	GEN-SSR	+	+	na	+
292	ABIL557	GEN-SSR	+	+	na	+
293	ABIL561	GEN-SSR	+	+	na	+
294	ABIL563	GEN-SSR	+	+	na	+
295	ABIL565	GEN-SSR	+	+	na	+
296	ABIL566	GEN-SSR	+	w	na	+
297	ABIL567	GEN-SSR	+	+	na	+
298	ABIL568	GEN-SSR	+	w	na	+
299	ABIL569	GEN-SSR	+	+	na	+
300	ABIL570	GEN-SSR	+	+	na	+
301	ABIL571	GEN-SSR	+	+	na	+
302	ABIL573	GEN-SSR	+	+	na	+
303	ABIL575	GEN-SSR	+	+	na	+
304	ABIL576	GEN-SSR	+	+	na	+
305	ABIL577	GEN-SSR	+	+	na	+
306	ABIL578	GEN-SSR	+	+	na	+
307	ABIL579	GEN-SSR	+	+	na	+
308	ABIL581	GEN-SSR	+	+	na	+
309	ABIL587	GEN-SSR	+	+	na	+
310	ABIL588	GEN-SSR	+	+	na	+
