# Supplementary material for: Construction of Simple Sequence Repeat-Based Genetic Linkage Map and Identification of QTLs for Accumulation of Floral Volatiles in Lavender (Lavandula angustifolia Mill.)
Source: Int J Mol Sci. 2025 Apr 14;26(8):3705. doi: 10.3390/ijms26083705 (PMC12028027; doi:10.3390/ijms26083705)
Supplement: Supplementary file 1 [file ijms-26-03705-s001.zip › TableS1.xlsx]

## Sheet: TableS1
TableS1. SSR primers used for genotyping and genetic map construction (1) - Primer type: (NGS-SSR) - based on data from NGS sequencing of genomic DNA of var. Hemus; (GEN-SSR) - after search in reported referent genome sequence; EST-SSR - primers reported by Adal et al. 2015; (2) - The primer tails (A,B,C,D,M) added at 5'-end of the forward primer and used for genotyping of segregating population …
№	SSR marker name	Primers		SSR primer type (1)	5'-tail of the forward primer (2)	Та	Length of the PCR products
		Forward primer (5‘-)	Reverse primer (5‘-)
1	ABIL1	TCAAGCGCACATGCTAAGTC	GAGGTAAAATCGGCTGCCAC	NGS-SSR	D	57°C	A- 142/172 B - 164/168
2	ABIL2	CTTGTTTAGTGAGACACCCCG	GCTCGGACCTTTTGATCTGTG	NGS-SSR	C	57°C	262/272
3	ABIL4	TGTAATGGTAGATACTTAGTCAAGCAG	TGAATTGGTAAAAAGTCGCGTAAG	NGS-SSR	D	57°C	0/245
4	ABIL7	AACAGTCTGCGTGTGGTTTG	CGTCTCGACACAGGCATTTC	NGS-SSR	D	57°C	172/176
5	ABIL8	TGTGATACTGAGCGTTCCCC	AGCCAATTTCACCCTACCCC	NGS-SSR	D	57°C	246/252
6	ABIL9	CTAAAAGTCCTGCCATGCTCC	ATAGAGGCCACTTCCACAGG	NGS-SSR	C	57°C	124/132
7	ABIL11	GCTCTGTTAAGGACCGAGAAG	AATGTGAATCCTCCCCAGCC	NGS-SSR	M	54°C	0/236
8	ABIL12	ACCTCGAGTGTCTAGATGCG	GAGGAGCCTCGCCATTTTTG	NGS-SSR	A	58°C	265/283
9	ABIL13	AGGGAAGGTGAGTTTTATGCAC	GCAAGTCGGATCGTAAACCC	NGS-SSR	D	57°C	117/120
10	ABIL14	CCATGGCTCGTGCTGATATG	ATACCTTCTGCTGGCAGGTC	NGS-SSR	C	57°C	278/300
11	ABIL15	CTTGTCACTGCCGCTATTCG	CACCCACTTTGCTTATTCTTTCG	NGS-SSR	D	57°C	236/238
12	ABIL16	TGCCGTTATCAATTCCACCC	TCCAAATAGGGTCGTTGAATGC	NGS-SSR	B	58°C	163/188
13	ABIL17	ACTAGTTAGCATCGCTTGCAG	TTCGTGTGCAACTACTTGGG	NGS-SSR	C	57°C	246/270
14	ABIL19	GATGAAGAAACCCGCGCATC	AACACGATTAGAGATTGACGTATC	NGS-SSR	M	54°C	219/225
15	ABIL20	TCCACGTCCCACCTGTTATC	TCCGTTGAGGAATCCAAAAACC	NGS-SSR	A	58°C	137/171
16	ABIL23	AGTGCCAACGATAATTGAAGTC	GGTAGGATGTTGCAGTGCTC	NGS-SSR	M	54°C	A -177/236 B- 0/196
17	ABIL24	GGTTCGTGGAAGTTTACGGC	CAAGAAGCCCTTGGATCACC	NGS-SSR	D	57°C	260/275
18	ABIL26	GACAGGTAATCCACCAATCTCG	GTTAAAATTGATCACTGTGGACG	NGS-SSR	C	57°C	177/189
19	ABIL27	CGGACCAATTACCCTTGCAG	ACAAGTCAAGAACGCACCTC	NGS-SSR	M	54°C	0/127
20	ABIL32	GCTTACATGAGGCTTTTGTGC	AGCCACAAATATTGGGACGG	NGS-SSR	D	57°C	150/154
21	ABIL34	CAACTCAGCAGATGACACGC	AGTTCTGAAACAATTTTCCATGCTC	NGS-SSR	C	57°C	203/216
22	ABIL36	TGGCTATTCATGGGAGGAGC	AACGACTCACCTTGTGTTGC	NGS-SSR	C	57°C	175/185
23	ABIL39	TCGGCAACTTCCAGATACGG	GATCGCTATGACGTGCAAGG	NGS-SSR	D	57°C	228/236
24	ABIL40	GCAGAGACAGAAGTTTATCCGC	CACTTGGATGCTTCTGGTGC	NGS-SSR	D	57°C	243/267
25	ABIL41	CTTTTTCAGCCGGAGTGTGC	TGGCGCTGCAGATTTTATCG	NGS-SSR	A	58°C	145/151
26	ABIL43	TTCCCATATTTTCCGGTGGC	TGAGTCCCCAGAGGTTGAATAC	NGS-SSR	C	57°C	120/135
27	ABIL44	ACTTCACAGTAATATTTGGATGGTG	AGGCTCATAGAGGAGGAATGG	NGS-SSR	D	57°C	0/123
28	ABIL45	GGCCATACAGCCTTTGGAAC	GGTCGTGGAGAAAATACGGC	NGS-SSR	D	57°C	225/231
29	ABIL48	TCCGAATTGAAGGTATTCGCC	GTGTGAGTTCAGCTTGGACG	NGS-SSR	C	57°C	208/216
30	ABIL54	TTGCAACGTAGAACACAGCC	CAATTAGGCAACTATTGTAAGCCC	NGS-SSR	C	57°C	237/245
31	ABIL56	ACGCAGGTTTATTCACCTACTAC	AGGATGAAAGCTACATGTTTTTGG	NGS-SSR	D	57°C	0/121
32	ABIL61	CTACAGATCTCGGCAGCAAC	CTAAACCGCCGTCAGTGTTC	NGS-SSR	C	57°C	A- 0/217 B - 0/224
33	ABIL62	GCTTCGGCACTTTTCATGTTG	CTCAAACTGACGGCGATTCC	NGS-SSR	B	58°C	151/153
34	ABIL63	TTCGTGCCTCCCATTTTGAC	ACTGGTAAAGGGGCATTTCTTG	NGS-SSR	D	57°C	131/137
35	ABIL66	AAAGGCCCTCCACTAGAACG	TACTGTAGCTAGCGCAGACC	NGS-SSR	M	54°C	106/112
36	ABIL70	GGAATGATCCCGAGCATCAAC	AGATGCGCTTCAGTACCCTC	NGS-SSR	C	57°C	213/216
37	ABIL75	AGGAAAGGCACGTGATGAAAC	AGCCTGCTACATAATCACGAC	NGS-SSR	M	54°C	187/197
38	ABIL77	GCGTTGAAGGATTTTTCGCAC	ATTGCCATCGACTCCTTCCC	NGS-SSR	A	58°C	250/261
39	ABIL78	GGGTAAGCGCAGGAATTACG	ACTTTGCGTGCCAAATCCTC	NGS-SSR	D	57°C	217/232
40	ABIL80	CCGAACTATCAGATGCACGC	GCTAACATCAACGTCCCACC	NGS-SSR	C	57°C	230/233
41	ABIL81	TCTCCAGCTTCCACGTATGC	TCTAAGCCGAAGCCATCTCC	NGS-SSR	D	57°C	120/132
42	ABIL85	TGCAGGCTCAGAAACAGATAC	CTGCATTAAAGTATCACAACACAAG	NGS-SSR	M	54°C	204/212
43	ABIL87	GCATGGGGAGACAAGGGTAG	ACCACGCCAGAACAAATGTC	NGS-SSR	D	57°C	187/203
44	ABIL88	GCTTGTCATTGGAGGATGGC	ATAACCTAGCATCGGGGGTG	NGS-SSR	D	57°C	200/210
45	ABIL90	CTAACCACGTCCCGTGAAAC	ATGCTTATCAGGGTGGAGGG	NGS-SSR	D	57°C	160/164
46	ABIL91	TTGTCGTAGATGCCTCCCAG	AATGTTTGAGCCTCCACCCC	NGS-SSR	B	58°C	A- 128/156 B - 168/182
47	ABIL92	GCAGATTCACTGCTGCGAC	GCGTGGATGAGGAGTTCTTG	NGS-SSR	D	57°C	221/255
48	ABIL94	GGCGTCGTATAGACCAAATCC	GCCGCTGTTGTCCATCTTAC	NGS-SSR	D	57°C	240/260
49	ABIL95	GCAGGGTTTGACCCGTAAAG	ACTCTTGTCCGGAGCTGTG	NGS-SSR	C	57°C	271/285
50	ABIL97	TTCAAATGTCGCAAGGGCTC	TGCTGCATTGAATTCGTCGG	NGS-SSR	A	58°C	A - 128/156 B- 182/185
51	ABIL98	GCAGAACCAATTGCTCAACG	AACGCGCATAGTTTGAGGAC	NGS-SSR	D	57°C	0/304
52	ABIL101	TTCGGTCTAGGAATGGAGCC	AGCCTGTCTTTATCGCACATC	NGS-SSR	C	57°C	163/172
53	ABIL103	AATAAGGGATTCACGGCCCC	CTAAATGGGACACCCTCGTG	NGS-SSR	D	57°C	179/192
54	ABIL104	CCAGACTATGCCCACCCTAC	CTTGGAACAGGCAATCGTCC	NGS-SSR	D	57°C	0/96
55	ABIL107	AGCGGATCTATGGCGCTTC	TCGAGTTCAAATTCTCCGGC	NGS-SSR	B	58°C	0/139
56	ABIL108	TCACCGATATTTCGCACCTC	TTACTAAGCCAAAATCCAGACAG	NGS-SSR	M	54°C	164/172
57	ABIL109	TCCTATCACGTAAGCCTACCTAC	GTTAGCACAGCTCCATGCTC	NGS-SSR	C	57°C	163/171
58	ABIL112	TAAGGCAAGGCTGTCGTTTG	ACGAGCCTCATAAACCCAAG	NGS-SSR	C	57°C	108/114
59	ABIL113	AGTGTGCACTCGTCGATCTC	TCCTAGAATGGCACACGACC	NGS-SSR	D	57°C	233/237
60	ABIL114	CGAGCCACCGGATTCTAATG	TCAAGAAATGCTTAATAGCACCAC	NGS-SSR	D	57°C	220/228
61	ABIL115	CTCCAGCGTTTCATTCGGAC	CCCACTGTTCAGACCTGGC	NGS-SSR	D	57°C	231/256
62	ABIL119	GCATGTTCATAGTTGGGGCG	CCCTCCGCATACTCGTAGAC	NGS-SSR	C	57°C	164/176
63	ABIL120	TTCTTCGCAGCTACTTGTCC	TTGCAGGGTGCTAAATCTGG	NGS-SSR	D	57°C	200/204
64	ABIL123	AGGATGATTGCATCACATACTGC	AGATTAGCAATGCCGCGAAC	NGS-SSR	B	58°C	259/267
65	ABIL125	TGCAGCACATTGACTGGTATG	GAAACTGCTGGTGGATCGTG	NGS-SSR	D	57°C	250/266
66	ABIL126	CGAAACTAAAAAGTGAATCAAAACAAG	TGACAACTCCGCGCAATAAC	NGS-SSR	D	57°C	157/210
67	ABIL128	CAGTCACCTGCTACCATAACC	TTTCCCATTTGACCCCAAGC	NGS-SSR	A	58°C	216/222
68	ABIL129	TCATTAGTTAATTGGAAGGTTTTTGAC	ACCCAAAATCAGGTCTTGCTG	NGS-SSR	D	57°C	206/212
69	ABIL131	CCTTTATTGACTCAGCTCTGGC	CCGTAGCCATTCATTGTGGG	NGS-SSR	A	58°C	184/188
70	ABIL133	ACCGAAAAGCTAACAAACTCCC	AGGAGAAAGAGTGGCTTCAC	NGS-SSR	M	54°C	106/108
71	ABIL136	TAAATGTTGCGCGACTCCAC	AATCTGCCTCGGAAGTAGGG	NGS-SSR	D	57°C	160/162
72	ABIL137	TAGCCGGACTGGAAAATGGG	TGTGCCGGTTTTGAGAACATAG	NGS-SSR	D	57°C	0/245
73	ABIL138	CCCTCTCGGTGATGAAGACG	AGAAAGGGACAAACATATGCGG	NGS-SSR	D	57°C	0/138
74	ABIL139	CGAAGGTTGTGTCTACTGCG	TGCGAATCAAGCAAATGCAC	NGS-SSR	B	58°C	155/169
75	ABIL143	CAGAGGCACATAAATGGTTTTGC	CTGACACAACTCCAGGTTGC	NGS-SSR	C	57°C	A - 0/196 B - 0/209 C - 0/216
76	ABIL148	TCACCGGTAGCATAAGGAGG	ACGTGCAGCTTTAGGAGAGG	NGS-SSR	D	57°C	216/226
77	ABIL150	GCCTACACATTACCACGTCC	CAGTTGTGCTGCGCTGATAC	NGS-SSR	D	57°C	A- 220/234 B - 225/231
78	ABIL153	CACTAGACATCCTTTCTGAGGC	AGCAAATCCGTGCTTCCTAC	NGS-SSR	C	57°C	182/185
79	ABIL154	GGATTTTTCCAGTAGCCGCC	TTTTCGGCACGGTATGTACG	NGS-SSR	D	57°C	204/213
80	ABIL156	ACCTCCCCGAAGTTGATGAC	CTATGCGGTTCATGGACGTG	NGS-SSR	D	57°C	236/239
81	ABIL157	GGCAATTGGGAAGTGGCG	TTTCTCTTATTGACGTGGAGTTC	NGS-SSR	M	54°C	251/255
82	ABIL158	AGCCCATTCCTTCTGCTACC	TGTGCCCTGCATTTACAACG	NGS-SSR	D	57°C	150/166
83	ABIL163	ACTTGAGGAATCAACGAAACCG	GGATTAAGTCAGTGTCCGCC	NGS-SSR	D	57°C	207/233
84	ABIL164	GTATTTCAGCCACCACACTCC	TCCCACGTTGTATGCGTTTG	NGS-SSR	B	58°C	214/225
85	ABIL166	TATGGGACGTAGGAAGAAGC	TAGAGCCCCACATGAATCCC	NGS-SSR	D	57°C	230/249
86	ABIL167	AACTAGCCAATGCGCCAATC	GAGTTCATCTCTTGTAGTCGCC	NGS-SSR	M	54°C	104/108
87	ABIL168	AAAGCCGCTATGAGTGCAAG	AGTAAAATCTCAACGCCCGC	NGS-SSR	D	57°C	269/271
88	ABIL169	CCTGAGGCTGGGTAAAAACC	TGGACCCCAAGTGCTAATCC	NGS-SSR	D	57°C	246/254
89	ABIL170	GTCAGAGCTGTAGACAAGGAAC	GCTCGTCAGTGGTAATCAACC	NGS-SSR	D	57°C	135/147
90	ABIL171	TCCCGACATTGTTTCTATTTGC	TGAGCTAGCACTCACCAATATC	NGS-SSR	M	54°C	126/136
91	ABIL173	GCTGCACTCTTCGTCTTAGG	CACCGCCATCATCTCGAAAG	NGS-SSR	A	58°C	0/262
92	ABIL176	TTACGCCTTCAGATCTTGCG	TACCCTGCCTGTGAAGACAC	NGS-SSR	C	57°C	0/175
93	ABIL180	AGAGCATCAATGAACTCGCC	GCTTTTACGAACATCGCACG	NGS-SSR	D	57°C	249/260
94	ABIL181	TGAGTCGGCTCGGTTTACTC	AAAGTGCAATGTTCACACGC	NGS-SSR	D	57°C	243/247
95	ABIL185	CAGTTGCTATCAAGAAACCGC	CGGCTTAACATTCCTTGGGC	NGS-SSR	A	58°C	252/273
96	ABIL186	ATTCGCAAAACTGTCGAGGC	CAACCAGCTTTCCGGTGTAG	NGS-SSR	D	57°C	A - 183/185 B - 197/199
97	ABIL187	TCCACCAAATGTCACTGATACG	ATTGGGGCGTTACACAAGTC	NGS-SSR	M	54°C	162/168
98	ABIL188	TTATTTGCAACGCCTCTGCC	TTGCGGTGAAATGACAACAG	NGS-SSR	D	57°C	228/232
99	ABIL189	TCTCCCAGCAACAGATGAGG	CATGGATGTCCCCTTGAAAGC	NGS-SSR	A	58°C	0/255
100	ABIL192	ACAGATCCAACCTGCTCTCG	GTCAAGGGAAGATGGCGTTG	NGS-SSR	B	58°C	242/148
101	ABIL193	ACTGCTCTTAGTCCTTCGCC	ACAGATAGCCCTTCGTCTTTATC	NGS-SSR	M	54°C	0/102
102	ABIL195	TGGATGGTGATAGTGCCTCC	AGCGGAATTGCGTTCCTATG	NGS-SSR	D	57°C	197/201
103	ABIL197	CGCAAGTGATCCAGCTTTCC	GTATCGCCCAACCCCTTTTG	NGS-SSR	A	58°C	185/189
104	ABIL198	AATCTGCAACTGATGCGTGC	GATAAGGGCTGTTCACACGG	NGS-SSR	D	57°C	260/262
105	ABIL199	ACGAGTTCTTTTAGAATGGTTTGAG	GCAATCGGATGCACCAAAG	NGS-SSR	B	58°C	187/206
106	ABIL200	TAGCACGAGCATGTGCAAAG	ACCAATAAAGGTACATCCTCTGG	NGS-SSR	C	57°C	A - 214/234 B - 220/228
107	ABIL202	CTCGGCCAGGATAGTGCTTC	TTTATGGGCCTACCGAGCTG	NGS-SSR	D	57°C	241/251
108	ABIL203	AGTGCAACTTGTTTCTTTTAACTTCC	CACCTTCGTTGATGACTGCC	NGS-SSR	D	57°C	169/183
109	ABIL204	ATTCTTTGTTGAGCTGGCGG	ACCTCACATGGAAATGTGCC	NGS-SSR	D	57°C	204/206
110	ABIL205	TGGAGGATGCTCAGTTGGAG	CTCCCCTGCCACGTCATATC	NGS-SSR	B	58°C	A - 0/173 B - 0/181 C - 0/185
111	ABIL208	ACCCTAGCCTGCAAAAACTATC	GTGCTTCAAGAAGAAGCCAAC	NGS-SSR	C	57°C	A -234/237 B -249/252
112	ABIL209	GCCATACAGCCTTTGGAACTG	GGTCGTGGAGAAAATACGGC	NGS-SSR	D	57°C	223/229
113	ABIL210	ACGCCCCCTACATGTTTGAC	CTTAGATGTCGGCGGAAACG	NGS-SSR	D	57°C	224/228
114	ABIL211	CGTTCTTCCACGCTATCGAC	ACAATCATTTCAGTACACCCTGC	NGS-SSR	D	57°C	A - 236/238 B - 247/257
115	ABIL212	GATGGTTTTGGAGCCTCACG	ACCTCCAGTGTATAGCAGCC	NGS-SSR	M	54°C	0/119
116	ABIL214	ATTTCTGTCCTGCCAACGTG	GTTTCTCGCCATACCTTCAGC	NGS-SSR	D	57°C	170/214
117	ABIL221	AACATGTCGAGTCAGGAAGG	GCTGTTGAAATAACCGGGGG	NGS-SSR	A	58°C	119/129
118	ABIL224	AACGATGGTAGTGGGTCATC	ACCTGTTCCACTAATTTCATGC	NGS-SSR	D	57°C	223/226
119	ABIL225	ACGAGTTCTTTTAGAATGGTTTGAG	GCAATCGGATGCACCAAAG	NGS-SSR	B	58°C	187/206
120	ABIL226	ACACTCAAAACTGCCGATGG	TATGACTTCAAGGCCCGCTC	NGS-SSR	B	58°C	193/222
121	ABIL227	AGTAAAACACCCCTACTGCTC	TTGAGGATTCCAGCTCCACC	NGS-SSR	B	58°C	0/207
122	ABIL228	GCCTCCTCTTCGGCTATGAC	CCTGCAAGACGGTTTTCTCG	NGS-SSR	B	58°C	237/251
123	ABIL232	ACATAGACTGCAACGTTCTAACAG	ACTTCGATACATGCACCAGC	NGS-SSR	D	57°C	218/228
124	ABIL233	CAAGCTCAAAGGGTGACGAG	ACTCAGTACAACCGGCTCTG	NGS-SSR	M	54°C	225/228
125	ABIL234	CCAGACTATGCCCACCCTAC	CTTGGAACAGGCAATCGTCC	NGS-SSR	B	58°C	0/92
126	ABIL238	AGGTGAAGCTCGCCCTATAC	TGTGGCCTTTCCCTCAGAAC	NGS-SSR	B	58°C	250/263
127	ABIL243	AGATCTCAAGTACTCAGCCACC	ACCGCTTTCGAGCTGATTTG	NGS-SSR	B	58°C	0/228
128	ABIL244	CTGGATACACGTGCCAGAAG	CGCCTACAAGCCTCCAATTC	NGS-SSR	D	57°C	153/165
129	ABIL245	TCAGGAAGTGGAAGCTAGTCG	TCGATGTCACTTTTGAGGGC	NGS-SSR	D	57°C	141/150
130	ABIL246	GAGCTGTAGATACCCGAGGC	CGTGGCTACACCTTTTTCCC	NGS-SSR	D	57°C	229/231
131	ABIL247	ACTTTAGTTGACATCTTGTTCTCC	GGATTCCTCACCCAAAAGGC	NGS-SSR	B	58°C	161/175
132	ABIL250	GCATGTGCACCCCATACTTC	TGATCAAGAAAATTCCTGCCCAC	NGS-SSR	A	58°C	0/146
133	ABIL251	AGGCAATGAAGATACGGTGC	AGCTTGGGGGTGACATAGAC	NGS-SSR	C	57°C	286/290
134	ABIL253	TACCCACTAGCAGTGATCCG	TCCTAGTTGAAACGTGGGGG	NGS-SSR	D	57°C	183/185
135	ABIL254	TTGAGTTTCTAGTTTTCAGCGG	AAATCCAAGTTGCCAGAAGTAG	NGS-SSR	M	54°C	0/115
136	ABIL257	TATCTGCACCAGCCCTCTTG	TCCCTGAAAAGAAGCAAAACCC	NGS-SSR	A	58°C	0/130
137	ABIL261	TTAGTTTTCCACGAGAGGTTTG	ATGCAGACCGTTGAGTTTGG	NGS-SSR	D	57°C	139/142
138	ABIL262	GTTGTCCGACCTTGCAGTTG	CGTAGGCGGCACTGATTCC	NGS-SSR	A	58°C	193/199
139	ABIL263	CGGCCGAACAGCTTTATCTC	ACCCTAATGACGTAGCACCC	NGS-SSR	C	57°C	437/442
140	ABIL264	CCACCGGCTTCATAGCAAAG	CTGCACCAACGTTTCAATCAG	NGS-SSR	D	57°C	A - 0/97 B - 0/99 C - 0/105
141	ABIL265	TATAGTTGCACCCCTCTCCC	GACGAGGGTAGGCGAATGTC	NGS-SSR	D	57°C	123/125
142	ABIL268	TCCCAATGCGAGAGTAGACAG	TTGTGGAATCCCTGCGAGAG	NGS-SSR	A	58°C	0/268
143	ABIL271	CCGAATGACAGTAGAAGGCAAC	AGTCACAGCTGATTCATCAATTTC	NGS-SSR	D	57°C	173/179
144	ABIL272	GCATCTCTGCGTGGAAGAAC	GGTCGTGAAATGCATCGGAG	NGS-SSR	A	58°C	199/213
145	ABIL275	GTCGGGTATTTGAGACAGAAGG	CCATACTGTACGCCTCTCCC	NGS-SSR	D	57°C	134/144
146	ABIL276	GAGTACACAGATATGAACTGCC	GAATGAAGGTGACAGCACGG	NGS-SSR	D	57°C	244/257
147	ABIL277	TCGTCAGCTCCCAAGATGTG	CTTCTGCTGCCGCAAGATAC	NGS-SSR	D	57°C	170/176
148	ABIL282	CGTTCCAGAAACCTCGCTTG	AACCGGCATTAAACCCGAAG	NGS-SSR	B	58°C	175/177
149	ABIL285	ACCTCAGTGTAGCCTTGACC	CGGCTGATCCCCAACTTTTC	NGS-SSR	A	58°C	237/241
150	ABIL289	ATGGGCGTGAACTGTGTTTC	TCTATCATCTGGGTGGACTGC	NGS-SSR	D	57°C	129/159
151	ABIL301	GCTACTGTTGCCAAAGCCTC	TTACCCGTCAATGTCCTCTC	NGS-SSR	M	54°C	170/174
152	ABIL303	ATAAGTTGCACACCCTCGTG	GTGCAGGCTATACAAGTAGGAC	NGS-SSR	M	54°C	A -142/167 B - 0/127
153	ABIL305	ACATGGAGAGAAATATACTGCACG	GTGACCCCCGACTCAAAAATAC	NGS-SSR	M	54°C	261/270
154	ABIL308	CCCATGTCAGCCGAAGATTG	AGCCTTCATACCTTTTTAGGGAC	NGS-SSR	D	57°C	0/157
155	ABIL310	TGCAAGACTCTGCCGACC	TCGCTACCATTTTGCCCTAC	NGS-SSR	M	54°C	197/223
156	ABIL312	CCTTTCTCAACTGGATGCCG	CCCATTATTGGAAAGCACCG	NGS-SSR	M	54°C	265/267
157	ABIL315	GCGTTTGGGACTGGCTTATC	GTCGAAAACATCTGCATCACG	NGS-SSR	D	57°C	256/262
158	ABIL316	TCATACTTTTGCGGGTGCTG	AACCGTTGTCGAACAAGTGC	NGS-SSR	D	57°C	181/183
159	ABIL320	TGATTAGATTCACGAGCTTGGC	ACTTGGTGATGCAGCTAAATG	NGS-SSR	D	57°C	146/150
160	ABIL322	AGCTTCTGACCATCAACTTTTC	CTTACGCAGGGTTTCTGTGG	NGS-SSR	D	57°C	172/176
161	ABIL323	AAGCGATTAACTCATGCCCG	CACTCCAAGAAGAGACGTGG	NGS-SSR	D	57°C	176/188
162	ABIL324	ATGATTCCGTCCTCGTAGCC	GCAATGTTGAACTCAAAGGTGG	NGS-SSR	D	57°C	161/163
163	ABIL327	AGCTGAGGTTAAATATCGGGTTG	GCATCGACGTGGTGAAAATG	NGS-SSR	D	57°C	211/221
164	ABIL328	ACGCGTCGAATTCCATCAG	TCCAAATCGTCTACTTCTAGGAC	NGS-SSR	D	57°C	231/255
165	ABIL329	TGTTCACACGATAACAGGTTG	TGTCCCTTAATTCATAGTCGGC	NGS-SSR	D	57°C	211/221
166	ABIL330	AGATTAAAGTCTGGCAATCAACC	GGAGGTCACTACTATATTTGACTAGC	NGS-SSR	M	54°C	189/191
167	ABIL331	GACATCCTTCATCGCCGTTC	ATTGGGAAAACACCTTCCGC	NGS-SSR	D	57°C	234/254
168	ABIL332	ACCCAGGTAGGGCAATCTTC	AGGGCCAAGTTGTGGACTTC	NGS-SSR	D	57°C	252/264
169	ABIL335	GGCTGCATGCCTTTAGTCC	ATAAGCTGACCAAAAGGGCG	NGS-SSR	D	57°C	139/143
170	ABIL336	GCCTTCTATGGGACAGGGAC	AAGGAAAACCAACTGTATCTGG	NGS-SSR	D	57°C	201/203
171	ABIL338	ACATTTCTTTGCAACTGGAGC	TGTCATGCAATGGAAGCTTTATC	NGS-SSR	D	57°C	222/224
172	ABIL339	TCAACTATGCAGTCGGAAGC	ACTTTGGAGCATCAACGCAG	NGS-SSR	D	57°C	189/205
173	ABIL342	GCGTTAGTTTCACGACCCAG	TACCTCCAAGTTCAGCGGAG	NGS-SSR	D	57°C	177/195
174	ABIL344	AGTGGGGAAGTATCGTGCTG	AAATCGTGGGACATGGTTGC	NGS-SSR	D	57°C	172/202
175	ABIL346	CTAGTTCTTGATCCCGTGCC	GGAGCCTCAAGATTGGAACC	NGS-SSR	D	57°C	102/106
176	ABIL349	AAACAAGATGCAGCACTCCG	CCTTGAAAGGCTAGACATGAAC	NGS-SSR	D	57°C	230/242
177	ABIL352	AGCCCCAATCTGTTCTGTAGG	CGCGACGTATTGGACTTACC	NGS-SSR	D	57°C	238/242
178	ABIL355	CAGGCATACTACAACGTGCG	GGGGTCGGCTTGAGAATTTG	NGS-SSR	D	57°C	140/145
179	ABIL361	AGTCTAAGCTGAGGGGCAAG	GTCGTTAGGATTGGCTGCAC	NGS-SSR	D	57°C	184/194
180	ABIL362	AGAAGCTGGGTAACCAACGG	GGTGGAAACTGAGCCAAGATG	NGS-SSR	D	57°C	158/160
181	ABIL363	ACATTTCTTTGCAACTGGAGC	TGTCATGCAATGGAAGCTTTATC	NGS-SSR	D	57°C	223/225
182	ABIL368	CTCGACTCTATGCACACGAC	ATCCGGCAGTGGGTTATACG	NGS-SSR	D	57°C	250/262
183	ABIL369	ACCCATCTAGCTCACGGTTG	AGCGGCTTTTGGATTCACAC	NGS-SSR	D	57°C	164/167
184	ABIL370	ACAGCGTTGGAGAAAATTAGGAC	ACCGATTTACATGGTATCAGAGC	NGS-SSR	D	57°C	154/156
185	ABIL371	CCGCCATGTTTCTGCAAAGG	ATATGTTCTGTGCAGTGCGG	NGS-SSR	M	54°C	246/257
186	ABIL374	TTATCAGCAAGCCTGCGAAC	AGTGTTGGGCCTATCAACTATC	NGS-SSR	D	57°C	260/270
187	ABIL375	CGGCTCAACCTCTTACTGATG	ATCCCACTGAAGCCACCAAC	NGS-SSR	D	57°C	0/188
188	ABIL376	ACTGGAAGCAAAGTGAGAAAATC	ATGACTCCCATCATCCGTCC	NGS-SSR	D	57°C	128/132
189	ABIL377	AAATGTCCGCAAGCACTCTG	TCGTTTACGGCGGATCTGG	NGS-SSR	D	57°C	168/186
190	ABIL379	GCTGTTGATTGCCCAAATCG	CAAGACATTCACCTTGGTCCG	NGS-SSR	D	57°C	162/168
191	ABIL380	CCGCAGAGTTAATGCGGAAG	CACCGAAAAGCTAACAAACTCC	NGS-SSR	D	57°C	240/242
192	ABIL381	ATCTGTCGACCAGTGGAAGG	TCCACAAAGCTCGGAAATCG	NGS-SSR	A	58°C	147/154
193	ABIL382	CGAAGGCGATTACAGTTCCG	AATGTGGTAAGGTCCGAGGC	NGS-SSR	D	57°C	164/166
194	ABIL384	TCAATGCAACCAAGAGTTAGAG	GTGCTGTGTATCGAGCAACG	NGS-SSR	D	57°C	250/254
195	ABIL386	TGGTTGTTATGGCAACTGCTC	TGCATATGTGGCAAAGGAAC	NGS-SSR	D	57°C	117/223
196	ABIL387	CAACCGTGGCAAGCTCTATG	GACTTCAAAATTCCTCGCGTC	NGS-SSR	D	57°C	A - 0/275 B - 350/353
197	ABIL388	GATGAAAGGCCAATTCGTGC	TGACAACCGGTGTAATTGTCG	NGS-SSR	D	57°C	222/224
198	ABIL392	TTCTATTTCGCCACGTTCGG	TCCTCACTGCAATAGTCGGC	NGS-SSR	D	57°C	217/224
199	ABIL393	TCGCTAACCCTTTCTTCATGC	AGAAAATCTCAGACGCGTGG	NGS-SSR	D	57°C	A -187/189 B - 205/215
200	ABIL401	GGGCCAAAATTGGACTTCAAAC	CCCATTGGAGAGTACAAACACG	NGS-SSR	D	57°C	0/89
201	ABIL402	TGATCAAACCATTCGCTGGC	GAGAAGGTCAATTTGGCTGG	NGS-SSR	C	57°C	189/191
202	ABIL403	ACATATGCTCCACGCCTCC	AGATGGTACCGCACGAATTG	NGS-SSR	D	57°C	128/132
203	ABIL404	GTAAGTACTCATGTGATCCGTTCC	AGTGCAATGTTCACATATTTACACG	NGS-SSR	D	57°C	126/136
204	ABIL408	AACTGTCTGAAAAAGTAGACAAAATAC	TACAGAAGGGTGGTTGCCTC	NGS-SSR	D	57°C	255/265
205	ABIL409	GGCTTGTAAAATAGGACCTTCTCG	GGAAACGCTCCTGCTAATGG	NGS-SSR	D	57°C	208/212
206	ABIL412	TGGCCAGTGTTCAGAGTACC	GCATATTGTGTTCCCCTCGG	NGS-SSR	B	58°C	0/260
207	ABIL415	CGGCACTGTACCCCCATC	AATGCGACGTGTGGAATAAG	NGS-SSR	D	57°C	228/239
208	ABIL416	GTAGCCTCGCGATGTATTCG	TCCGCTGGCGTTTGATATTG	NGS-SSR	A	58°C	A - 252/256 B- 258/264
209	ABIL418	CCTCACACGCCTTGATTACG	TGTGTATCGAATCTCCAACCG	NGS-SSR	D	57°C	237
210	ABIL419	GGCAGAGAGGCCATACTTTTTG	ACCTTGTTGCAAATGAGCAG	NGS-SSR	D	57°C	0/266
211	ABIL421	GTTCTCCATAGAACCCTCCCC	ACAAGAAGGCCATGTGAGTTTC	NGS-SSR	D	57°C	133/146
212	ABIL427	AGTCGCACGAGACTGCATAC	ACTCTCTGGATAGCGCGTG	NGS-SSR	C	57°C	150/162
213	ABIL428	AGGCTGTCAAAAATAGCCCC	GATGAGTGTGTTGGCCTTCG	NGS-SSR	D	57°C	233/247
214	ABIL429	TCGATTGGTTAGCCCAATTTC	TCCGTCCCTGTATAGAGCTG	NGS-SSR	C	57°C	254/258
215	ABIL431	GCCATCTGAACATTTGTAAGCC	GCAGTTTTCACACGATAATGGG	NGS-SSR	D	57°C	119/135
216	ABIL435	GCGTTTGTGGGAGTAGCATC	GAGAGAGTGACTGGAAACATAGC	NGS-SSR	C	57°C	174/182
217	ABIL436	AGAGGGATGTTCCATGTGCG	GCGTCGATTCGCCTTCCTAC	NGS-SSR	A	58°C	208/215
218	ABIL437	TCCCCACATAGCTGTTTCTCC	CCCTGTATGACCAAAAGCATCC	NGS-SSR	D	57°C	235/237
219	ABIL439	ACCACCTTTATGAATTTAGTGCAAC	TTCCGTACACTTTATGCCTTATC	NGS-SSR	C	57°C	256/262
220	ABIL441	AGTGTGAAAACTGTCTCTACATGC	CATTAGCCCCTGCGTTTTGG	NGS-SSR	A	58°C	263/266
221	ABIL442	CCGACTGCATTGTTCCTTGG	AGATATGCGTCCACCTCCAG	NGS-SSR	D	57°C	0/232
222	ABIL444	TGCCGTTTCAACGTTTATTTTG	CCAATGCCGCGATCAAGTAG	NGS-SSR	A	58°C	228/231
223	ABIL445	AGCCCTGATGATCGCCTTAC	TCTGAACAAGATCAAGCCCAAG	NGS-SSR	D	57°C	A -270/272 B - 296/298
224	ABIL446	CCGAAGCTCTGCAGTATGTG	GCTGGTAGATGTTAAGAAGGTCG	NGS-SSR	C	57°C	240/249
225	ABIL448	ACGTGACATAAGAACAAAGAGAGC	CGGTCTCCTTCGCATTTAGC	NGS-SSR	D	57°C	188/206
226	ABIL454	AGACACTCATGCATACGTTCATAC	AGATCGAGATCCAACTTTGCG	NGS-SSR	D	57°C	A- 233/247 B - 263/272
227	ABIL456	TTGGCCGTACTTTCTCCACG	CGACCACAATTTCTCAGCCC	NGS-SSR	B	58°C	A -232/ 234 B - 244/256
228	ABIL458	GGCTAACAACCGAGCATCAC	CGGCAAGTGTAAGTTCCCTC	NGS-SSR	C	57°C	A - 208/215 B - 0/229
229	ABIL465	AGCCCGAGTATTTTCCTCCC	ACCAAAAAGTCCTGCACAGAAG	NGS-SSR	D	57°C	247/274
230	ABIL466	TTGCCACGATAGAGGTAGCC	CACTCAAGATCCCGCTCTCC	NGS-SSR	D	57°C	228/234
231	ABIL467	GCCGTACAGAAGCCTTTTCC	TTGCAGCTACGGGTTTTCTG	NGS-SSR	D	57°C	150/154
232	ABIL468	GGGACTAAGCATTCAAGTGGC	TAGGAGTTGGTTCTCACGGG	NGS-SSR	D	57°C	142/160
233	ABIL469	GGAACCAGCTATCCTGGGAG	TACCATTGTCACTGTGTGCG	NGS-SSR	C	57°C	105/111
234	ABIL470	AGATCACTGCAGAAACCTCC	TCCACTGGCGGTCATTTTTC	NGS-SSR	D	57°C	156/168
235	ABIL471	ATGGTTTCCGAGCTGAGGTG	GCCACGTACCTAAGCATGTC	NGS-SSR	C	57°C	199/209
236	ABIL472	TGCATGTAAGAAGGAAAACAGC	TCCACCTTTTTGCAGTGAAG	NGS-SSR	C	57°C	A - 190/194 B - 0/198
237	ABIL473	TGCACATTAAGCATGAAGTAACG	TCAATTCCGTCTCATAAGCAAAC	NGS-SSR	D	57°C	128/130
238	ABIL474	TGGAACACTCTTGCAGTTCC	ACATAGCAAAACAAGTACCTTCC	NGS-SSR	D	57°C	A - 169/175 B - 0/204
239	ABIL476	CGAGTTTGAAATTGCTTCTTCCAC	AAAAGTTGTCGGCTTCACCG	NGS-SSR	B	58°C	0/191
240	ABIL479	TAGAATGCGCTCTCCACCTC	CGACGGTCAATGATGTCTGC	NGS-SSR	B	58°C	132/152
241	ABIL480	CTATGCAATCACGAGGTGCC	ATGCCAGTAATAGCGGGACG	NGS-SSR	D	57°C	178/216
242	ABIL481	TCAATACCAGGTGAAGGTTGC	CGCCCCAGCTAGAGTTTTTG	NGS-SSR	D	57°C	A - 164/274 B - 242/246
243	ABIL483	ATCGCCACAGCCAGAGTATC	AATGAGTAACAACGCGAGGC	NGS-SSR	C	57°C	0/192
244	ABIL484	AGCGCTTGATCTTTGTTCTG	TCGGAAATCCGCCACTTG	NGS-SSR	B	58°C	111/133
245	ABIL489	TCGCTGCAAAAACATCAAAATAAC	TGATGCCTTCAAACGTGAGC	NGS-SSR	D	57°C	0/203
246	ABIL491	GAGTGGCTACACTTTCGGTTC	TACGTAAGAGCGCATGCAAC	NGS-SSR	C	57°C	86/90
247	ABIL493	AATATGGATATAACTCGTTTTTCTGC	CACAGTTGGAAGTTCGGTGC	NGS-SSR	D	57°C	154/173
248	ABIL494	GCCGTGATCCAGGCAAGTAG	TACTGTCCGGATGCTTCTCC	NGS-SSR	C	57°C	198/224
249	ABIL497	TTTGGACTTACATGCGACAAG	GCTGCCCAGAAACGTGAAG	NGS-SSR	D	57°C	215/235
250	ABIL498	TGAAGTACGCTTTCCGTGAG	ATGGCATCGTTTTCCGAAGG	NGS-SSR	A	58°C	244/246
251	ABIL499	GGTCCCTTACACAGAAATGGTG	TCTATGGTGGACTGCTAAAGTG	NGS-SSR	C	57°C	109/125
252	ABIL500	TACCTCGTGTATGAGCTGCC	TTTGACCGTAGCCCTGTCTC	NGS-SSR	C	57°C	212/234
253	ABIL501	ACTTGAAGCAGAGGTAGCGG	CGACACGGTCAGCTTTTCTC	NGS-SSR	D	57°C	216/226
254	ABIL505	GAGACATGTGGTTCCTAGCG	GGTGCAATCGTGAAGGAGAC	NGS-SSR	D	57°C	167/169
255	ABIL506	ATTCCACTCCAGTTCCCTGC	GGCCAGTTTCTGTGTTACCG	NGS-SSR	D	57°C	126/131
256	ABIL510	TTTACCCGAGGTGCCATTCC	GGCTCAGTCAAAAGCAACGG	GEN-SSR	/-/	57°C	/-/
257	ABIL511	GTGACGGGGCATGTTAAAGC	TGGACACATTTCATAGAAGGCC	GEN-SSR	/-/	57°C	/-/
258	ABIL512	CATAAATTGCCATCTTCTGCTGC	TGTCCTTTTTGTATGTGGTGTGG	GEN-SSR	/-/	57°C	/-/
259	ABIL513	ACCGGTTGAGGTTGGTAAGC	TCACATGCAGGCTTTCCTCC	GEN-SSR	C	57°C	A - 187/192 B - 0/211
260	ABIL514	CGTGTGCATTTTGAAAGTGTTGG	TGAAGATTGACGGGCAGACC	GEN-SSR	/-/	57°C	/-/
261	ABIL515	TTCGATTACCTCTCCCTGTCC	TCTAAACTAGAGGGTCTCTTGTGC	GEN-SSR	/-/	57°C	/-/
262	ABIL516	AAAGCAAGCCGCAATATCGC	CTCTACATTCCGCTCCTCCG	GEN-SSR	/-/	57°C	/-/
263	ABIL517	GATAGAGAAAGAGAGTTGCTGGC	GTTTTCCACGTGCTTCTGGG	GEN-SSR	/F/	57°C	A - 0/214 B - 0/224
264	ABIL518	CTTCAGCTCAACTCTCCCCC	CATGTTCATACGCACGTCAGG	GEN-SSR	/-/	57°C	/-/
265	ABIL519	CACCCTCTCAAAGGCCTTCG	TGGGCAAGCATACTCATCCG	GEN-SSR	C	57°C	156/162
266	ABIL520	GGCCTGCTGTCACTTTATCG	ATGAAGGTAAACTACACGCCG	GEN-SSR	C	57°C	136/146
267	ABIL521	GCTGTGTGTTCTCATGTCGC	ACAAACGCACACAAATGAAGG	GEN-SSR	C	57°C	0/173
268	ABIL522	CCAGCAGAGTTCTGTAGCCC	TGATTTGTGTTCAATTTCTTCACCC	GEN-SSR	C	57°C	132/166
269	ABIL523	CGGGAAACGGGTATCCATCG	GCCCTTCTGATTCAAGAGATTCC	GEN-SSR	C	57°C	206/212
270	ABIL524	CAGCTGAGTGAATTTGAACCCG	TGCAGACATAATGCCATTATTCGG	GEN-SSR	C	57°C	217/226
271	ABIL525	ACTCGGAAACCCACAATCTCG	AGTATATGTGTTCCCTATGTGCTCC	GEN-SSR	C	57°C	206/253
272	ABIL526	TGGATGAACGACGACGATGG	TGCAAAACTCTAGTTTCCCACC	GEN-SSR	C	57°C	150/153
273	ABIL527	GTGATGGAGGTAGGCACACG	GAAGGCGGAATAGGCACTCC	GEN-SSR	C	57°C	A - 163/166 B - 222/226
274	ABIL528	AAGGGTGGACTTGGAGAAACC	ATGTGCTTCACCGTGTCAGC	GEN-SSR	C	57°C	169/171
275	ABIL529	CTCGATTCTCCTGATCGCCC	GACTCACCTCTCTCCAACGG	GEN-SSR	/-/	57°C	/-/
276	ABIL530	GCATCGTGCTTGTGCTATCC	GCATCCAAACAAACAAAATGGACG	GEN-SSR	D	57°C	A - 142/144 B -193/205
277	ABIL531	CGAAACAAGGAAATGCACATGG	TGTGTCGTATTTCAGCCACC	GEN-SSR	C	57°C	178/188
278	ABIL532	AATTATGCTGGCTTGGGGGC	TTTACGTAGGCTGCGGTTGG	GEN-SSR	C	57°C	203/212
279	ABIL533	GCAACGGTGGTGGAAATGG	CCCCCACCATTCTTTCCACC	GEN-SSR	D	57°C	93/96
280	ABIL534	AGTTTGATTTCCCAGCACCC	TTCTCCACCTCTGTGTTGCC	GEN-SSR	C	57°C	230/242
281	ABIL535	GAGCTTATCCATTGTCCGGC	ATGTGTCGTAGTTGCAGTGG	GEN-SSR	D	57°C	A - 204/210 B - 238/261
282	ABIL536	ACCGCAAATTTGGAACGACG	AATCTTCAAACGACCACCGC	GEN-SSR	C	57°C	0/336
283	ABIL537	TAGGAGTTGAATCGGCACACC	CACACTAGTATGAATTCATTAACCTCG	GEN-SSR	C	57°C	178/185
284	ABIL538	GAGGAACGACACCAGATTGG	GTTCCGCAAATTACTCTCAATTGG	GEN-SSR	C	57°C	205/212
285	ABIL539	GAGGTGGAGGAAGAAGAGCC	ACGTAGTAGAAGAGTTGAGAATGC	GEN-SSR	C	57°C	134/170
286	ABIL540	TACCTTATGCGGCGACAGC	TCGTAAGTTATGCATAAAATAACGCC	GEN-SSR	C	57°C	0/150
287	ABIL541	TTCAGTAACGGGGAGAAGCG	CTCTGTGTTGTAGAACGCCG	GEN-SSR	C	57°C	0/175
288	ABIL542	CACTTTCTTTTGCTCCCCATCC	CAATCAATTATACAAACAGTCTTTGCC	GEN-SSR	C	57°C	152/174
289	ABIL543	TGACACTTTAGCCCATTTAGCC	CTCACAAGTCACAAAAACTCAATAGG	GEN-SSR	C	57°C	A - 149/153 B- 194/197
290	ABIL544	TGCCCTCACACCAACTGC	CTACTCAAGGTGGGACAGGG	GEN-SSR	C	57°C	0/153
291	ABIL545	CCCTTCCAACATCTTCCTCC	CTTCTGGGCTCACAAAGATTCC	GEN-SSR	C	57°C	0/126
292	ABIL546	TCTCCTTTTTCACCATTTTCCACC	GTTGCAGCTGATCGATCTGG	GEN-SSR	C	57°C	163/171
293	ABIL547	AATTGTGTGTAAAGCGGCGC	TTGGCGTCTTCCCAATAAGC	GEN-SSR	C	57°C	216/240
294	ABIL548	GGAATGTAAAGGTGCACGCG	ACACACCAAAAGAGTTCATCGC	GEN-SSR	D	57°C	161/169
295	ABIL549	GACACTTTCTTTGGGACACCC	CAGTTGACTTGAGGGGTCCG	GEN-SSR	D	57°C	206/210
296	ABIL550	CATGCACACAATCCTTCGGC	GCAAGTAAAGATGTCAACAAGATCG	GEN-SSR	D	57°C	136/138
297	ABIL551	TGTGTTCATACGCCACAATTCG	GCGGCGAACATGATACTTCC	GEN-SSR	D	57°C	197/200
298	ABIL552	TCAGCAGTTGTAAGAGGCCC	CACAATTGGCTCTTTGAATTTAGTGG	GEN-SSR	D	57°C	184/216
299	ABIL553	GGAGATAGTCTTGCCAGGTCC	TGTTGTCAGGCCAAATAGCG	GEN-SSR	D	57°C	0/156
300	ABIL554	GAACCAGCGAAACAGAAGCC	GGTAGGTCATCTCCCATGTCG	GEN-SSR	D	57°C	A - 150/228 B - 0/168
301	ABIL555	CCTCTTCAAGTGCTGCATGC	ACAGTGTGGATAGCAGTGGC	GEN-SSR	/-/	57°C	/-/
302	ABIL556	GTGGCTGAAACTTTGACATTAACG	ACAACATGGGGCTGATAATGG	GEN-SSR	/-/	57°C	/-/
303	ABIL557	TGGCTCTCAACCAAACACCC	TTCGACAAAGCAAAATTCGAGC	GEN-SSR	C	57°C	A - 163/173 B - 176/181
304	ABIL558	AAACCAAAAGCTTTGGCCGC	ATCACTAAGCCTCGTCTCGG	GEN-SSR	/-/	57°C	/-/
305	ABIL559	AGTTCTCGAACGCCTCTTCC	CTCCATAGTTTTTCGAGTCTCGG	GEN-SSR	/-/	57°C	/-/
306	ABIL560	GAGCATGCATTTGAGAGAGTGG	GAGGGCTTTTGGAAACTGGG	GEN-SSR	/-/	57°C	/-/
307	ABIL561	TGTGTGTAGATGGAGGAACAGG	CCACCAAAGCATTCTTGAATTGC	GEN-SSR	C	57°C	120/132
308	ABIL562	ACACTGTGCATAACCTCTCTGG	AAGCCTCCACGTCCATTTCC	GEN-SSR	/-/	57°C	/-/
309	ABIL563	ACTCTGCGTCATTACACTCCC	TTGATTTCCTGGCCAGTCCC	GEN-SSR	D	57°C	190/218
310	ABIL564	CAAAGCCTTGTGCCAGTAGG	AAATTGATGGAGCAAGTTTATCCG	GEN-SSR	/-/	57°C	/-/
311	ABIL565	CGAACTTCTCTTACCAAACGCC	CCGATTTCAAGCTGCGAACC	GEN-SSR	C	57°C	161/199
312	ABIL566	TGGTCGGTATTAAAACTTCTCGC	TCGCGTTTTCTTTATTGAGAATGC	GEN-SSR	C	57°C	188/191
313	ABIL567	TTCGGCCAGCAACAACTACG	CCATCTCCACCACTCCTTCC	GEN-SSR	C	57°C	207/216
314	ABIL568	ATCAGAATGTTGCGAATTGCG	CGCCTCTCTTCTTCTCTCTCG	GEN-SSR	C	57°C	171/189
315	ABIL569	TGTTAATTTGAGGCACTAAGTGTGG	CCCCTTTGCAGAAAACAAAATGG	GEN-SSR	C	57°C	156/160
316	ABIL570	TTATCATGGTGGGGACTGCG	GTTCATTTGACTTGGAGGATCGG	GEN-SSR	C	57°C	0/220
317	ABIL571	ACGATGTCCATTTCTGTCGC	TGACAAATTACCGACGGATATACC	GEN-SSR	C	57°C	168/174
318	ABIL572	GGAAACCACCCTCCTTCCG	ACGATCCGTTCTCACAATCG	GEN-SSR	/-/	57°C	/-/
319	ABIL573	GAAGGTCTACGGCTCAGAGG	GGGAAACACATAGTTGCTCGC	GEN-SSR	D	57°C	158/164
320	ABIL574	GTGATGTCAACTGAGCAGCC	TCCAGTGACTTTGATGGGAGG	GEN-SSR	/-/	57°C	/-/
321	ABIL575	TGTGGGTTCTCACCAGATCC	GGATCTTGAGGACGTATCGCC	GEN-SSR	D	57°C	97/101
322	ABIL576	CCTTCAAACTTGTATCTGGCTGC	TCTCAGTGTTCCCTTCATGGC	GEN-SSR	D	57°C	192/225
323	ABIL577	GTCCATCTCCTGCATCTCCC	CTCCTGCCAGCAGTACTTCC	GEN-SSR	D	57°C	161/162
324	ABIL578	GTATATTTCCGGGGGCAGGG	GGAGAGCATTGGCATTATCTGG	GEN-SSR	/-/	57°C	/-/
325	ABIL579	CATATTGCAAGAACACAACATGGG	TACCACCTCCACCACACTGG	GEN-SSR	D	57°C	A -120/130 B - 0/114
326	ABIL580	ACACCGCTCTTATTTGAGGAGG	GAGAGCATGTTTACTGCCGC	GEN-SSR	/-/	57°C	/-/
327	ABIL581	AGAGAACACACACTCTGCCC	ATGTGGAAGAGGGCTAAGGC	GEN-SSR	D	57°C	A - 187/191 B - 208/228
328	ABIL582	ACCAAACTCAACATCCAGTGC	ACTCGCCCCTTCTAATTGGG	GEN-SSR	D	57°C	185/190
329	ABIL583	CATCATTGCATTACAAATGGAAGGC	CGGCTCCGAGAAAGAAGTGG	GEN-SSR	/-/	57°C	/-/
330	ABIL584	TGGTGAAGGGGAGGAGTAGG	ACAATCCCACTCCCACAACC	GEN-SSR	/-/	57°C	/-/
331	ABIL585	GCACATCAAAAGTAACGACAGC	ATGAAAGGTGAGAGGTTGTTCC	GEN-SSR	/-/	57°C	/-/
332	ABIL586	TTCATGGCTTCCCTCTTGGC	ACACAGCAAAGAAACACGGG	GEN-SSR	/-/	57°C	/-/
333	ABIL587	ACTTGGCGTAGGGTTGTACG	TTTGTGTCTGTGATGAATCAAACC	GEN-SSR	C	57°C	A - 0/165 D - 0/192
334	ABIL588	TCTGCTGCTAGACAAAGCCC	GCATCGCATATAAGGAGCTGC	GEN-SSR	C	57°C	179/187
335	LAF1	GGGATTCGACTGCCTTGATA	AATGCCATTTCCCACCACT	EST-SSR	/F/	57°C	250/256
336	LAF5	CAAATGACCCCATCAACAA	GTATGATCCCATCCCGTGAG	EST-SSR	/F/	57°C	224/240
337	LAF8	TGCAATCCTCCTATGTGTTGTC	TTGGAGTTGCTGTGGATGAG	EST-SSR	/F/	57°C	235/241
338	LAF9	GAGCTGCGAGTGTGAGTCAG	TTTACTTGGGGGACGTTGAG	EST-SSR	/F/	57°C	0/152
339	LAF15	AAGCGGAAGTGGATTCATGT	GCAAGATTGCATTAGCACGA	EST-SSR	/F/	57°C	154/160
