# Supplementary material for: Construction of Simple Sequence Repeat-Based Genetic Linkage Map and Identification of QTLs for Accumulation of Floral Volatiles in Lavender (Lavandula angustifolia Mill.)
Source: Int J Mol Sci. 2025 Apr 14;26(8):3705. doi: 10.3390/ijms26083705 (PMC12028027; doi:10.3390/ijms26083705)
Supplement: Supplementary file 1 [file ijms-26-03705-s001.zip › TableS2.xlsx]

## Sheet: Table S2
Table S2: SRAP markers and primers used for genotyping
No	SRAP marker	Forward primer (5'- labeled with FAM)	Reverse primer (5'-)
1	E2M10	ME10 - tgagtccaaaccggtga	EM2 - gactgcgtacgaatttgc
2	E3M1	ME1 - tgagtccaaaccggaaa	EM3 - gactgcgtacgaattatt
3	E3M6	ME6 - tgagtccaaaccggaga	EM3 - gactgcgtacgaattatt
4	E3M10	ME10 - tgagtccaaaccggtga	EM3 - gactgcgtacgaattatt
5	E4M1	ME1 - tgagtccaaaccggaaa	EM4 - gactgcgtacgaattata
6	E5M3	ME3 - tgagtccaaaccggtaa	EM5 - gactgcgtacgaattcaa
7	E6M4	ME4 - tgagtccaaaccggacc	EM6 - gactgcgtacgaattttt
8	E6M5	ME5 - tgagtccaaaccggaag	EM6 - gactgcgtacgaattttt
9	E6M10	ME10 - tgagtccaaaccggtga	EM6 - gactgcgtacgaattttt
10	E7M10	ME10 - tgagtccaaaccggtga	EM7 - gactgcgtacgaattagc
11	E10M8	ME8 - tgagtccaaaccggctg	EM10 - gactgcgtacgaatttca
