# Supplementary material for: Construction of Simple Sequence Repeat-Based Genetic Linkage Map and Identification of QTLs for Accumulation of Floral Volatiles in Lavender (Lavandula angustifolia Mill.)
Source: Int J Mol Sci. 2025 Apr 14;26(8):3705. doi: 10.3390/ijms26083705 (PMC12028027; doi:10.3390/ijms26083705)
Supplement: Supplementary file 1 [file ijms-26-03705-s001.zip › TableS3.xlsx]

## Sheet: Table S3
Table S3. Positions of the SSR and SRAP loci in the LG maps and location of SSR sequences in the lavender reference genome /1a, 1b/ location of the SSR sequences on chromosome of the lavender reference genome: /1a/ - the number of the chromosome. /1b/ - approximate location (in Mbp). The multiple BLAST hits of the SSR primer sequences are pointed out in the comments. (m) - more than one BLAST hit…
No	Locus	Linkage group /3/	Location in the map (cM)	Location in the genome (chromosome number) /1a/	Location in the chromosome (Mbp) /1b/	Primer design /2/	Comment
1	E5M3-253	LG1	0.000	na	na	SRAP
2	ABIL510	LG1	2.207	CH1	1.64	GEN-SSR
3	ABIL511	LG1	6.763	CH1	8.52	GEN-SSR	/-/ - PCR products analyzed with Agilent 5200 Fragment Analyzer system
4	ABIL14	LG1	10.718	CH1(m)	9.03	NGS-SSR	several BLAST hits of "F" primer sequence on chromosomes 1;3;10;20;23 and "R" primer on chromosomes 1;3;10;20
5	ABIL512	LG1	18.647	CH1	10.4	GEN-SSR	/-/ - PCR products analyzed with Agilent 5200 Fragment Analyzer system
6	E5M3-303	LG1	25.991	na	na	SRAP
7	ABIL97A	LG1	32.044	CH1(m)	15.05	NGS-SSR	two BLAST hits of primer sequences on chromosomes 1(ABIL97A) and 10(ABIL97B)
8	ABIL264D	LG1	44.524	CH1(m)	18.79	NGS-SSR	two BLAST hits of primer sequences on chromosomes 1(ABIL264D) and 13 (ABIL264A)
9	ABIL388	LG1	51.473	CH1	18.91	NGS-SSR
10	ABIL361	LG1	66.839	CH1(m)	23.5	NGS-SSR	two BLAST hits of primer sequences on chromosomes 1(ABIL361) and 13
11	ABIL418	LG1	75.036	CH1(m)	31.37	NGS-SSR	two BLAST hits of "R" primer sequences on chromosomes 1(ABIL418) and 12;
12	ABIL514	LG1	83.796	CH1	24.9	GEN-SSR
13	ABIL261	LG1	90.962	CH1	25.13	NGS-SSR	two BLAST hits of "R" primer sequences on chromosomes 1(ABIL261) and 19;
14	ABIL371	LG1	100.834	CH1	26.61	NGS-SSR
15	ABIL352	LG1	107.193	CH1	26.79	NGS-SSR
16	ABIL271	LG1	111.163	CH1	32.16	NGS-SSR
17	ABIL516	LG1	117.240	CH1	34.79	GEN-SSR
18	ABIL211A	LG1	124.946	CH1 (m)	37.83	NGS-SSR	two BLAST hits of primer sequences on chromosomes 1(ABIL211A) and 12(ABIL211B)
19	ABIL446	LG1	131.170	CH1	40.38	NGS-SSR
20	E2M10-122	LG1	131.772	na	na	SRAP
21	ABIL8	LG1	149.459	CH1	39.07	NGS-SSR
22	ABIL515	LG1	163.053	CH1	30.38	GEN-SSR
	ABIL24	LG1	*	CH10**	**	NGS-SSR	*- the marker shows segregation distortion and changes in the LG1 map ** - BLAST hits of primer sequences only on chromosome 10
1	ABIL163	LG2	0.000	CH2	1.08	NGS-SSR
2	ABIL519	LG2	14.079	CH2(m)	4.48	GEN-SSR	two BLAST hits of "R" primer sequence on chromosomes 2 and 24;
3	ABIL437	LG2	20.013	CH3(m)	4.92	NGS-SSR	BLAST hits of primer sequences on chromosomes: 3; 20; No clear hits on chromosome 2
4	ABIL26	LG2	27.061	CH2	5.08	NGS-SSR
5	ABIL327	LG2	30.401	CH2	7.4	NGS-SSR
6	ABIL393A	LG2	32.019	CH2(m)	9.51	NGS-SSR	two BLAST hits on chromosomes: 2 (ABIL393A) and 24 (ABIL393B);
7	ABIL473	LG2	34.196	CH2	13.35	NGS-SSR	several BLAST hits of "R" primer sequence on chromosome 2
8	ABIL530A	LG2	38.941	CH2(m)	15.18	GEN-SSR	BLAST hits of primer sequences on chromosomes: 2 (ABIL530A); 5 (ABIL530B); 11;
9	ABIL91B	LG2	47.024	CH2(m)	20.08	NGS-SSR	two BLAST hits on chromosomes: 2 (ABIL91B) and 5 (ABIL91A);
10	ABIL268	LG2	53.123	CH2	22.94	NGS-SSR
11	ABIL520	LG2	63.411	CH2	30.04	GEN-SSR
12	ABIL181	LG2	69.125	CH2	31.68	NGS-SSR
13	ABIL113	LG2	71.298	CH2	35.33	NGS-SSR
14	ABIL115	LG2	74.303	CH2	35.37	NGS-SSR
15	ABIL263	LG2	77.943	CH2(m)	37.22	NGS-SSR	two BLAST hits on chromosomes: 2 and 5;
16	ABIL125	LG2	82.903	CH2	37.36	NGS-SSR
17	E7M10-107	LG2	86.136	na	na	SRAP
18	ABIL310	LG2	105.819	CH2	38.96	NGS-SSR	two BLAST hits of "R" primer sequence on chromosomes 2 and 5;
19	ABIL87	LG2	123.379	CH2	39.51	NGS-SSR	two BLAST hits of "R" primer sequence on chromosomes 2 and 5;
1	ABIL382	LG3	0.000	CH3(m)	1.54	NGS-SSR	two BLAST hits of "F" primer sequence on chromosomes 3 and 20;
2	ABIL75	LG3	6.429	CH3	1.64	NGS-SSR
3	ABIL308	LG3	15.192	CH3	1.89	NGS-SSR
4	ABIL381	LG3	24.126	CH3(m)	3.13	NGS-SSR	two BLAST hits of "F" primer sequence on chromosomes 3 and 20;
5	ABIL315	LG3	25.081	CH3	3.27	NGS-SSR
6	ABIL521	LG3	31.107	CH3(m)	4.33	GEN-SSR	two BLAST hits on chromosomes: 3(ABIL521) and 20;
7	ABIL579C	LG3	31.489	CH3(m)	3.31	GEN-SSR	two BLAST hits on chromosomes: 3 (ABIL579C) and 20 (ABIL579A);
8	ABIL45	LG3	35.979	CH3	6.36	NGS-SSR
9	ABIL209	LG3	38.370	CH3	6.36	NGS-SSR
10	ABIL197	LG3	41.707	CH3	7.62	NGS-SSR
11	ABIL387A	LG3	46.453	CH3(m)	9.95	NGS-SSR	two BLAST hits on chromosomes: 3 (ABIL387A) and 23 (ABIL387B);
12	ABIL39	LG3	47.980	CH3(m)	10.5	NGS-SSR	two BLAST hits on chromosomes: 3 (ABIL39) and 23;
13	ABIL506	LG3	50.736	CH3	10.79	NGS-SSR
14	ABIL456A	LG3	59.215	CH(m)	*	NGS-SSR	* - several BLAST hits on different chromosomes including BLAST hit on chromosome 25 (ABIL456B) and partial hit on chromosome 3 (ABIL456A)
15	ABIL305	LG3	64.244	CH3	11.78	NGS-SSR
16	ABIL322	LG3	67.422	CH3	12.57	NGS-SSR
17	ABIL63	LG3	71.696	CH3	20.21	NGS-SSR
18	ABIL439	LG3	75.335	CH3	20.71	NGS-SSR
19	ABIL312	LG3	78.670	CH3	20.79	NGS-SSR
20	E10M8-281	LG3	83.286	na	na	SRAP
21	E5M3-309	LG3	84.776	na	na	SRAP
22	ABIL27	LG3	88.645	CH3	27.25	NGS-SSR
23	LAF8	LG3	92.119	CH3	29.96	EST-SSR
24	ABIL282	LG3	99.808	CH3(m)	31.94	NGS-SSR	two BLAST hits on chromosomes: 3(ABIL282) and 4;
25	ABIL180	LG3	104.316	CH3	35.91	NGS-SSR
26	ABIL523	LG3	107.927	CH3	38.74	GEN-SSR
27	E2M10-172	LG3	112.066	na	na	SRAP
28	ABIL522	LG3	119.861	CH3	39.09	GEN-SSR
29	ABIL85	LG3	127.398	CH(m)	30.98	NGS-SSR	several BLAST hits on different chromosomes
1	ABIL221	LG4	0.000	CH4	0.3	NGS-SSR
2	ABIL62	LG4	9.991	CH4(m)	0.58	NGS-SSR	two BLAST hits on chromosomes: 4(ABIL62) and 14;
3	ABIL349	LG4	23.299	CH4	1.05	NGS-SSR
4	ABIL524	LG4	30.549	CH4	1.18	GEN-SSR
5	ABIL338	LG4	55.132	CH4	5.61	NGS-SSR
6	ABIL363	LG4	57.089	CH4	5.61	NGS-SSR
7	ABIL316	LG4	58.999	CH4(m)	10.05	NGS-SSR	BLAST hits of "R" primer sequence on different chromosomes;
8	ABIL428	LG4	62.924	CH4	13.42	NGS-SSR
9	ABIL208B	LG4	68.061	CH14(m)	14.07	NGS-SSR	two BLAST hits on chromosomes: 4(ABIL205B) and 14(ABIL205A);
10	ABIL445B	LG4	75.110	CH15	**	NGS-SSR	** - BLAST hit on chromosome 15
11	ABIL454B	LG4	75.110	CH4(m)	15.95	NGS-SSR	BLAST hits on chromosomes: 4(ABIL454B); 14(ABIL454A); BLAST hits of "R" primer on several chromosomes; The position was determined after BLAST search with the sequence of SSR region
12	ABIL526	LG4	80.837	CH4	18.27	GEN-SSR
13	ABIL7	LG4	86.556	CH4	24.59	NGS-SSR
14	ABIL484	LG4	92.728	CH4	25.69	NGS-SSR
15	ABIL527B	LG4	96.268	CH4	27.01	GEN-SSR	two BLAST hits on chromosomes: 4 (ABIL527B) and 5 (ABIL527A);
16	ABIL480	LG4	102.278	CH4	31.16	NGS-SSR	the position was determined after BLAST with the sequence of SSR region
17	ABIL195	LG4	112.571	CH4	33.76	NGS-SSR
18	ABIL586	LG4	119.698	CH4(m)	34.3	GEN-SSR	BLAST hits on different chromosomes
19	ABIL323	LG4	124.913	CH4	34.65	NGS-SSR
20	E3M1-482	LG4	129.553	na	na	SRAP
21	ABIL245	LG4	131.812	sc_293	**	NGS-SSR	** - BLAST hit located on scaffold 246
22	E3M6-98	LG4	141.748	na	na	SRAP
*	ABIL205B	LG4	*	CH4(m)	3.68	NGS-SSR	BLAST hits on chromosomes: 4(ABIL208B); 7; 11; 12(ABIL208A) and 19; *- the marker shows segregation distortion and changes in the LG4 map
*	ABIL528	LG4	*	CH4(m)	36.53	GEN-SSR	two BLAST hits on chromosomes: 4(ABIL528) and 24; *- the marker shows segregation distortion and changes in the LG4 map
1	ABIL527A	LG5	0.000	CH5(m)	1.86	GEN-SSR	two BLAST hits on chromosomes: 4 (ABIL527B) and 5 (ABIL527A);
2	ABIL103	LG5	7.016	CH5	6.25	NGS-SSR
3	LAF9	LG5	13.386	CH5	6.25	EST-SSR
4	ABIL277	LG5	20.371	CH5	9.89	NGS-SSR
5	ABIL330	LG5	29.445	CH5	15.47	NGS-SSR
6	E4M1-85	LG5	41.079	na	na	SRAP
7	ABIL13	LG5	48.479	CH5	28.14	NGS-SSR
8	ABIL112	LG5	57.692	CH5	29.29	NGS-SSR
9	ABIL530B	LG5	80.630	CH5(m)	32.87	GEN-SSR	BLAST hits of primer sequences on chromosomes: 2 (ABIL530A); 5 (CABIL530B); 11;
10	ABIL531	LG5	92.823	CH5	34.68	GEN-SSR
11	ABIL164	LG5	100.519	CH5	34.68	NGS-SSR
12	ABIL107	LG5	116.892	(m)	**	NGS-SSR	**- BLAST hits after search with the sequence of SSR region on several chromosomes, but no hit on chromosome 5
	ABIL532	LG5	*	CH5	35.64	GEN-SSR	*- the marker shows segregation distortion and changes in the LG5 map
	ABIL529	LG5	*	CH5	8.4	GEN-SSR	*- the marker shows segregation distortion and changes in the LG5 map
	ABIL301	LG5	*	CH5(m)	8.02	NGS-SSR	BLAST hits of "F" primer sequence on several chromosomes *- the marker shows severe segregation distortion and changes in the LG5 map
	ABIL91A	LG5	*	CH5(m)	31.01	NGS-SSR	two BLAST hits on chromosomes: 2 (91B) and 5 (91A); Affiliated to LG5 at LOD5. *- the marker shows severe segregation distortion and changes in the LG5 map
1	ABIL517A	LG6	0.000	CH6(m)	0.08	GEN-SSR	two BLAST hits on chromosomes: 1 (ABIL517C) and 6 (ABIL517A);
2	ABIL538	LG6	18.092	CH6(m)	0.28	GEN-SSR	two BLAST hits on chromosomes: 1 and 6 (ABIL538)
3	ABIL66	LG6	36.009	CH6	0.55	NGS-SSR
4	ABIL251	LG6	49.643	CH6	0.59	NGS-SSR
5	ABIL539A	LG6	75.701	CH6	1.88	GEN-SSR
6	ABIL540	LG6	86.570	CH6	3.64	GEN-SSR
7	E3M1-210	LG6	86.573	na	na	SRAP
8	ABIL458B	LG6	95.155	**		NGS-SSR	** - no BLAST hit on chromosome 6; BLAST hits on chromosomes 9 (ABIL458A) and 24;
9	E6M4-290	LG6	97.938	na	na	SRAP
10	E6M4-288	LG6	98.268	na	na	SRAP
11	ABIL533	LG6	103.324	CH6	8.03	GEN-SSR
12	ABIL376	LG6	108.562	CH6	11.72	NGS-SSR	the position was determined after BLAST with the sequence of SSR region
13	E3M10-103	LG6	113.041	na	na	SRAP
14	ABIL342	LG6	120.201	CH6	5.14	NGS-SSR
15	ABIL154	LG6	132.418	CH6	17.44	NGS-SSR	BLAST hits of "R" primer sequence on chromosomes 1; 6; 11; 12; and 21;
16	ABIL542	LG6	134.841	CH6	18.22	GEN-SSR
17	ABIL481B	LG6	137.903	**		NGS-SSR	** - no BLAST hit on chromosome 6; BLAST hit on chromosomes 8 (ABIL481A);
18	ABIL328	LG6	141.218	CH6	20.76	NGS-SSR
19	ABIL120	LG6	145.107	CH6	27.99	NGS-SSR	BLAST hits of "R" primer sequence on chromosomes 6; 11; and 21;
20	ABIL537	LG6	154.725	CH6	33.88	GEN-SSR
21	ABIL1B	LG6	180.243	CH6	35.18	NGS-SSR
	ABIL493	LG6	*	CH6	13.86	NGS-SSR	BLAST hits of "R" primer sequence on chromosomes 1; 3; 5; 6; 7; 12; 17; and 23; *- the marker shows segregation distortion and changes in the LG6 map
1	ABIL265	LG7-1	0.000	CH7	0.05	NGS-SSR	the position was determined after BLAST with the sequence of SSR region
2	ABIL214	LG7-1	7.703	CH7	0.22	NGS-SSR
3	ABIL150A	LG7-1	26.533	CH7	0.96	NGS-SSR	BLAST hits of "R" primer sequence on chromosomes 7; 13; 15 and 25;
4	ABIL386	LG7-1	33.274	CH7	1.03	NGS-SSR
5	ABIL41	LG7-1	39.582	CH7(m)	1.12	NGS-SSR	two BLAST hits on chromosomes: 7 (ABIL41) and 15
6	ABIL546	LG7-2	0.000	CH7	5.23	GEN-SSR
7	E3M10-221	LG7-2	6.011	na	na	SRAP
8	E6M4-203	LG7-2	13.119	na	na	SRAP
9	ABIL158	LG7-2	19.921	CH7	7.07	NGS-SSR
10	ABIL472A	LG7-2	29.561	CH7(m)	7.28	NGS-SSR	BLAST hits on several chromosomes including cromosome 7 (ABIL472A) and chromosome 8 (ABIL472B)
11	ABIL441	LG7-2	32.875	CH7	10.47	NGS-SSR
12	ABIL554B	LG7-2	40.466	CH7(m)	11.61	GEN-SSR	two BLAST hits on chromosomes: 7 (ABIL554B) and 8 (ABIL554A);
13	ABIL498	LG7-2	49.048	CH7	16.03	NGS-SSR
14	ABIL547	LG7-2	53.668	CH7	20.43	GEN-SSR
15	ABIL109	LG7-2	59.797	CH7	22.33	NGS-SSR
16	ABIL61B	LG7-2	65.147	CH7(m)	27.73	NGS-SSR	BLAST hits on several chromosomes including cromosome 7 (ABIL61B) and chromosome 12 (ABIL61A)
17	ABIL136	LG7-2	70.105	CH7	28.84	NGS-SSR
18	ABIL171	LG7-2	77.709	CH7	29.78	NGS-SSR
19	ABIL468	LG7-2	82.248	CH7	30.89	NGS-SSR	BLAST hits of "R" primer sequence on several chromosomes
20	ABIL133	LG7-2	117.279	CH7	34.21	NGS-SSR
21	ABIL380	LG7-2	120.615	CH7	34.21	NGS-SSR
1	E6M10-186	LG8	0.000	na	na	SRAP
2	ABIL552	LG8	13.055	CH8	1.31	GEN-SSR
3	ABIL339	LG8	17.518	CH8	4.5	NGS-SSR
4	ABIL472B	LG8	20.275	CH8(m)	12.37	NGS-SSR	BLAST hits on several chromosomes including cromosome 7 (ABIL472A) and chromosome 8 (ABIL472B)
5	ABIL123	LG8	21.248	CH8	12.78	NGS-SSR
6	E6M4-177	LG8	26.512	na	na	SRAP
7	E5M3-133	LG8	28.143	na	na	SRAP
8	ABIL549	LG8	29.891	CH8	20.13	GEN-SSR
9	ABIL550	LG8	33.401	CH8	20.26	GEN-SSR
10	ABIL548	LG8	34.014	CH8	20.88	GEN-SSR
11	ABIL257	LG8	34.964	CH8(m)	22.88	NGS-SSR	two BLAST hits on chromosomes: 7 (ABIL257) and 10;
12	ABIL481A	LG8	39.967	CH8	28.67	NGS-SSR
13	ABIL554A	LG8	44.126	CH8	30.62	GEN-SSR
14	ABIL408	LG8	70.504	CH8	32.89	NGS-SSR
15	ABIL203	LG8	80.209	CH8	33.47	NGS-SSR
	ABIL553	LG8	*	CH8	20.47	GEN-SSR	*- the marker shows segregation distortion and changes in the LG6 map
	ABIL551	LG8	*	CH8	18.14	GEN-SSR	BLAST hits of "R" primer sequence on several chromosomes *- the marker shows segregation distortion and changes in the LG6 map
1	ABIL192	LG9	0.000	CH9(m)	10.06	NGS-SSR	two BLAST hits on chromosomes: 9 (ABIL192) and 17;
2	ABIL143A	LG9	7.224	CH9(m)	15.61	NGS-SSR	two BLAST hits on chromosomes: 9 (ABIL143A) and 17 (ABIL143C);
3	ABIL17	LG9	15.552	CH9	16.13	NGS-SSR
4	ABIL243	LG9	31.386	CH9(m)	20.16	NGS-SSR	two BLAST hits on chromosomes: 9 (ABIL243) and 17;
5	ABIL458A	LG9	38.849	CH9	20.67	NGS-SSR
6	ABIL157	LG9	42.843	CH9	20.9	NGS-SSR
7	ABIL34	LG9	45.593	CH9(m)	22.22	NGS-SSR	two BLAST hits on chromosomes: 9 (ABIL34) and 17;
8	ABIL541	LG9	46.550	CH9(m)	23.95	GEN-SSR	two BLAST hits on chromosomes: 6 and 9 (ABIL541);
9	ABIL246	LG9	51.898	CH9(m)	29.25	NGS-SSR	two BLAST hits on chromosomes: 9 (ABIL246) and 17;
10	ABIL556	LG9	59.071	CH9	30.51	GEN-SSR
11	ABIL419	LG9	67.908	CH9	30.87	NGS-SSR
12	E6M5-217	LG9	75.118	na	na	SRAP
1	ABIL97B	LG10	0.000	CH10(m)	0.14	NGS-SSR	two BLAST hits of primer sequences on chromosomes 1(ABIL97A) and 10(ABIL97B)
2	ABIL587B	LG10	25.583	sc229 CH10(m)	0.66	GEN-SSR	BLAST hits in different chromosomes including hits located on scaffold 229 and chromosomes 10 (ABIL229A, ABIL229B) and 23 (ABIL229D). For shromosome 10 there are homologous sequences of the three SSR regions.
3	ABIL587A	LG10	27.753	sc229 CH10(m)	0.66	GEN-SSR	BLAST hits in different chromosomes including hits located on scaffold 229 and chromosomes 10 (ABIL229A, ABIL229B) and 23 (ABIL229D). For shromosome 10 there are homologous sequences of the three SSR regions.
4	ABIL535A	LG10	55.663	CH10(m)	12.66	GEN-SSR	two BLAST hits on chromosomes: 10 (ABIL535A) and 11(ABIL535B);
5	ABIL401	LG10	61.708	**		NGS-SSR	** - no BLAST hit on chromosome 10; BLAST hits on chromosomes 1; 2; 7; and 24;
6	E2M10-197	LG10	69.551	na	na	SRAP
7	ABIL128	LG10	79.376	CH10	14.9	NGS-SSR
8	ABIL2	LG10	83.891	CH10	18.66	NGS-SSR	BLAST hits of "F" primer sequence on several chromosomes
9	E3M1-289	LG10	92.684	CH10
10	ABIL238	LG10	102.599	CH10(m)	28.24	NGS-SSR	two BLAST hits on chromosomes: 10 (ABIL238) and 1;
11	ABIL137	LG10	107.522	CH10	29.39	NGS-SSR
12	ABIL16	LG10	113.309	CH10	30.98	NGS-SSR
13	ABIL329	LG10	124.072	CH10	31.65	NGS-SSR	BLAST hits of "F" primer sequence on several chromosomes
14	ABIL466	LG10	146.115	CH10	32.21	NGS-SSR
1	ABIL543A	LG11	0.000	CH11(m)	0.78	GEN-SSR	two BLAST hits on chromosome 11 (ABIL543A and ABIL543B);
2	ABIL534	LG11	11.318	CH11	0.94	GEN-SSR
3	ABIL543B	LG11	18.741	CH11(m)	1.94	GEN-SSR	two BLAST hits on chromosome 11 (ABIL543A and ABIL543B);
4	ABIL545	LG11	39.966	CH11	3.78	GEN-SSR	BLAST hits of "F" primer sequence on chromosomes: 3; 11, 21 and 25
5	ABIL375	LG11	43.496	CH11	6.22	NGS-SSR
6	ABIL581A	LG11	49.274	CH11(m)	**	GEN-SSR	** - no BLAST hits on chromosome 11; BLAST hit on chromosome 21;
7	ABIL9	LG11	52.032	CH11(m)	13.15	NGS-SSR	two BLAST hits on chromosomes: 11 (ABIL9) and 21;
8	ABIL43	LG11	52.032	CH11	21.96	NGS-SSR
9	ABIL535B	LG11	55.376	CH11(m)	26.34	GEN-SSR	two BLAST hits on chromosomes: 10 (ABIL535A) and 11(ABIL535B);
10	ABIL416B	LG11	76.964	CH11	30.43	NGS-SSR
11	ABIL92	LG11	76.964	CH11	30.45	NGS-SSR	the position was determined after BLAST with the sequence of SSR region
12	ABIL77	LG11	86.212	CH11	31	NGS-SSR
1	ABIL558	LG12	0.000	CH12	0.02	GEN-SSR
2	ABIL467	LG12	12.111	CH12	0.52	NGS-SSR
3	ABIL559	LG12	17.936	CH12	0.54	GEN-SSR
4	ABIL557B	LG12	23.395	CH12(m)	0.71	GEN-SSR	two BLAST hits on chromosomes 12 (ABIL557B) and 25 (ABIL557A);
5	ABIL56	LG12	45.150	CH12	1.62	NGS-SSR
6	ABIL61A	LG12	71.252	CH12(m)	1.99	NGS-SSR	BLAST hits on several chromosomes including cromosome 7 (ABIL61B) and chromosome 12 (ABIL61A)
7	E2M10-216	LG12	72.577	na	na	SRAP
8	ABIL560	LG12	82.767	CH12	2.79	GEN-SSR
9	ABIL166	LG12	90.122	CH12	4.2	NGS-SSR
10	ABIL561	LG12	96.789	CH12	5.46	GEN-SSR
11	ABIL210	LG12	100.131	CH12(m)	6.37	NGS-SSR	BLAST hits on chromosomes 1(ABIL211A) and 12(ABIL211B)
12	ABIL48	LG12	102.875	CH12	7.92	NGS-SSR
13	ABIL211B	LG12	104.493	CH12(m)	10.23	NGS-SSR	two BLAST hits of primer sequences on chromosomes 1 and 12
14	ABIL193	LG12	107.237	CH12	11.73	NGS-SSR
15	ABIL126	LG12	109.990	CH12	23.88	NGS-SSR
16	ABIL332	LG12	118.417	CH12	13.33	NGS-SSR
17	ABIL187	LG12	125.523	CH12	17.86	NGS-SSR
18	ABIL94	LG12	130.832	CH12	18.24	NGS-SSR
19	ABIL208A	LG12	146.584	CH12(m)	15,94**	NGS-SSR	BLAST hits on chromosomes: 4(ABIL208B); 7; 11; 12(ABIL208A) and 19; **- the position of BLAST hit of the SSR region sequence determine after NGS
20	ABIL379	LG12	157.006	CH12	18.42	NGS-SSR
21	ABIL409	LG12	164.011	CH12	26.38	NGS-SSR
22	E2M10-214	LG12	171.615	na	na	SRAP
1	ABIL88	LG13	0.000	CH13	14.51	NGS-SSR
2	ABIL169	LG13	17.385	CH13	15	NGS-SSR
3	ABIL497	LG13	37.192	CH13	18.03	NGS-SSR
4	ABIL563	LG13	43.674	CH13	20.61	GEN-SSR
5	E7M10-549	LG13	48.381	na	na	SRAP
6	ABIL36	LG13	54.865	CH13(m)	26.93	NGS-SSR	BLAST hits on chromosomes: 1 and 13(ABIL36)
7	E7M10-529	LG13	60.147	na	na	SRAP
8	ABIL131	LG13	71.023	CH13	7.42	NGS-SSR
	ABIL264A	LG13	*	CH13(m)	11.56	NGS-SSR	* - ABIL264A is affiliated to LG5 at LOD6 and was not included. Two BLAST hits of primer sequences on chromosomes 1(ABIL264D) and 13 (ABIL264A).
1	ABIL565	LG14	0.000	CH14	0.25	GEN-SSR
2	ABIL564	LG14	16.781	CH14	17.94	GEN-SSR
3	ABIL454A	LG14	23.737	CH14(m)	3	NGS-SSR	BLAST hits on chromosomes: 4(ABIL454B); 14(ABIL454A); BLAST hits on several chromosomes
4	ABIL566	LG14	34.996	CH14	4.04	GEN-SSR
5	ABIL567	LG14	37.762	CH14	6.58	GEN-SSR
6	ABIL138	LG14	46.944	CH14(m)	7.86	NGS-SSR	BLAST hits on several chromosomes
7	ABIL568	LG14	56.163	CH14	8.21	GEN-SSR
8	ABIL569	LG14	60.712	CH14	12.83	GEN-SSR
9	ABIL570B	LG14	64.353	CH14	16.05	GEN-SSR
10	ABIL544	LG14	66.044	CH14(m)	15.07	GEN-SSR	BLAST hits of primer sequence on several chromosomes
11	ABIL12	LG14	71.683	CH14	15.38	NGS-SSR
12	ABIL289	LG14	78.125	CH14	15.62	NGS-SSR
13	ABIL205C	LG14	81.533	CH14	17.31	NGS-SSR
14	ABIL212	LG14	82.912	CH14(m)	17.59	NGS-SSR	two BLAST hits on chromosomes: 4 and 14(ABIL212);
15	ABIL23B	LG14	90.711	CH14	17.06	NGS-SSR
16	ABIL324	LG14	115.791	CH14	20.03	NGS-SSR
17	ABIL101	LG14	118.761	CH14	19.75	NGS-SSR
18	ABIL448	LG14	123.281	CH14	20.18	NGS-SSR
19	ABIL186A	LG14	123.281	CH14(m)	20.25	NGS-SSR	two BLAST hits on chromosomes: 14(ABIL186A) and 20(ABIL186B);
20	ABIL404	LG14	133.719	CH14	21.9	NGS-SSR
21	ABIL465	LG14	135.895	CH14(m)	21.94	NGS-SSR	BLAST hits on chromosomes: 8; 12; 14(ABIL465) and 22;
22	ABIL474A	LG14	143.582	CH14(m)	25.27	NGS-SSR	two BLAST hits on chromosomes: 14(ABIL474A) and 22(ABIL474B);
23	ABIL571	LG14	153.852	CH14	28.75	GEN-SSR
	ABIL23A	LG14	*	CH14	17.06	NGS-SSR	*- the marker shows segregation distortion and changes in the LG14 map
	ABIL205A	LG14	*	CH14(m)	17.31	NGS-SSR	two BLAST hits on chromosomes: 4(ABIL205B) and 14(ABIL205A); *- the marker shows segregation distortion and changes in the LG14 map
1	ABIL402	LG15-1	0.000	CH15	1.16	NGS-SSR
2	ABIL344	LG15-1	5.100	CH15	1.53	NGS-SSR
3	ABIL572	LG15-1	11.273	CH15	1.97	GEN-SSR
4	ABIL445A	LG15-1	16.127	CH15	6.9	NGS-SSR
5	ABIL153	LG15-1	17.197	CH15	17.44	NGS-SSR
6	ABIL188	LG15-1	21.710	CH15	10.59	NGS-SSR
7	ABIL254	LG15-1	27.745	CH15	19.86	NGS-SSR
8	ABIL501	LG15-1	34.535	CH15	26.09	NGS-SSR
9	ABIL499	LG15-2	0.000	CH15	27.66	NGS-SSR
10	ABIL150B	LG15-2	8.463	CH15	27.86	NGS-SSR
11	ABIL95	LG15-2	16.848	CH15	27.98	NGS-SSR
1	ABIL476	LG16	0.000	CH16(m)	7.22	NGS-SSR	BLAST hits on several chromosomes
2	ABIL54	LG16	26.501	CH16	1.04	NGS-SSR
3	ABIL189	LG16	37.763	CH16	1.29	NGS-SSR	BLAST hits of "F" primer sequence on several chromosomes
4	ABIL489	LG16	45.687	CH16	6.99	NGS-SSR
5	ABIL374	LG16	54.051	CH16	7.11	NGS-SSR
6	ABIL573	LG16	54.051	CH16	12.28	GEN-SSR
7	ABIL368	LG16	58.100	CH16	13.56	NGS-SSR
8	ABIL403	LG16	63.998	CH16	15.06	NGS-SSR
9	ABIL139	LG16	93.883	CH16	3.88	NGS-SSR
1	ABIL574	LG17	0.000	CH17	2.54	GEN-SSR
2	ABIL98	LG17	5.942	CH17(m)	**	NGS-SSR	** - BLAST hits on different locations of chromosome 17 (ABIL98) and on several other chromosomes
3	ABIL575	LG17	9.293	CH17	5.35	GEN-SSR	BLAST hits of "F" primer sequence on several chromosomes
4	ABIL20	LG17	13.794	CH17(m)	**	NGS-SSR	** - BLAST hits on different locations of chromosome 17 (ABIL20) and chromosome 9
5	ABIL168	LG17	23.460	CH17	10.04	NGS-SSR
6	ABIL143C	LG17	36.002	CH17(m)	14.23	NGS-SSR	two BLAST hits on chromosomes: 9 (ABIL143A) and 17 (ABIL143C);
7	E6M4-245	LG17	36.002	na	na	SRAP
8	LAF5	LG17	37.300	CH17	14.33	NGS-SSR
9	ABIL228	LG17	42.893	CH17(m)	21.77	NGS-SSR	two BLAST hits on chromosomes: 9 and 17 (ABIL228);
10	ABIL78	LG17	47.421	CH17	22.52	NGS-SSR
11	ABIL285	LG17	52.573	CH17(m)	**	NGS-SSR	** - BLAST hits on different locations of chromosome 17 (ABIL285) and chromosome 9
12	ABIL80	LG17	68.542	CH17(m)	**	NGS-SSR	** - BLAST hits on different locations of chromosome 17 (ABIL80) and chromosome 9
	ABIL335	LG17	*	CH17	8.81	NGS-SSR	*- the marker shows segregation distortion and changes in the LG17 map
	ABIL253	LG17	*	CH17	26.43	NGS-SSR	*- the marker shows segregation distortion and changes in the LG17 map
1	ABIL90	LG18	0.000	CH18(m)	2.61	NGS-SSR	two BLAST hits on chromosomes: 16 and 18 (ABIL90);
2	E7M10-239	LG18	13.321	na	na	SRAP
3	ABIL536	LG18	24.352	CH6**	**	GEN-SSR	** - BLAST hit only on chromosome 6
4	ABIL469	LG18	35.124	CH18	12.14	NGS-SSR
5	ABIL200A	LG18	43.892	CH18	13.92	NGS-SSR	one BLAST hit after search with the sequence of the SSR region
6	ABIL200B	LG18	48.413	CH18	13.92	NGS-SSR	one BLAST hit after search with the sequence of the SSR region
7	ABIL471	LG18	59.519	CH18	17.97	NGS-SSR
8	ABIL576	LG18	66.703	CH18(m)	23.1	GEN-SSR	two BLAST hits on chromosomes: 16 and 18 (ABIL576);
9	ABIL588	LG18	70.528	CH18(m)	24.82	GEN-SSR	two BLAST hits located on scaffold 246 and chromosome 18 (ABIL588). Identical sequences of both SSR regions.
10	ABIL119	LG18	80.201	CH18	25.96	NGS-SSR
11	ABIL577	LG18	94.465	CH18	26.44	GEN-SSR
12	ABIL272	LG18	103.190	CH18	26.61	NGS-SSR
13	ABIL224	LG18	113.777	CH18	27.51	NGS-SSR
1	ABIL198	LG19	0.000	CH19	0.11	NGS-SSR	BLAST hits of "R" primer sequence on several chromosomes
2	ABIL114	LG19	8.345	CH19	2.32	NGS-SSR
3	ABIL32	LG19	10.526	CH19	4.42	NGS-SSR
4	E3M1-366	LG19	13.548	na	na	SRAP
5	ABIL129	LG19	18.352	CH19	10.56	NGS-SSR
6	ABIL104	LG19	27.642	CH23**	**	NGS-SSR	** - BLAST hit only on chromosome 23
7	ABIL11	LG19	28.534	CH19(m)	11.59	NGS-SSR	two BLAST hits on chromosomes: 14 and 19 (ABIL11);
8	E10M8-344	LG19	35.071	na	na	SRAP
9	ABIL429	LG19	41.364	CH19	12.87	NGS-SSR
10	ABIL479	LG19	41.364	CH19	15.28	NGS-SSR
11	ABIL234	LG19	43.472	CH23**	**	NGS-SSR	** - BLAST hit only on chromosome 23
12	ABIL185	LG19	55.655	CH19	19.59	NGS-SSR
13	E3M1-367	LG19	68.404	na	na	SRAP
14	ABIL247	LG19	76.298	sc515	**	NGS-SSR	** - BLAST hit located on scaffold 515
	ABIL4	LG19	*	**	**	NGS-SSR	*- the marker shows segregation distortion and changes in the LG19 map ** - BLAST hits on several chromosomes, but not on chromosome 19
	ABIL421	LG19	*	CH19	9.44	NGS-SSR	*- the marker shows segregation distortion and changes in the LG19 map
1	ABIL186B	LG20	0.000	CH20(m)	4.13	NGS-SSR	two BLAST hits on chromosomes: 14(ABIL186A) and 20(ABIL186B);
2	ABIL444	LG20	19.516	CH20	9.74	NGS-SSR
3	ABIL435	LG20	26.605	CH20	10.22	NGS-SSR
4	ABIL579A	LG20	29.785	CH20(m)	15.46	GEN-SSR	two BLAST hits on chromosomes: 3 (ABIL579B) and 20 (ABIL579A);
5	E10M8-424	LG20	30.981	na	na	SRAP
6	ABIL336	LG20	36.260	CH20	16.63	NGS-SSR
7	ABIL505	LG20	42.524	CH20	17.07	NGS-SSR
8	ABIL15	LG20	52.816	CH20	23.74	NGS-SSR
9	ABIL331	LG20	60.814	CH20	24.65	NGS-SSR
10	ABIL202	LG20	74.811	CH20	25.9	NGS-SSR
11	ABIL233	LG20	99.863	CH20	26.87	NGS-SSR
1	ABIL199	LG21	0.000	CH21	5.2	NGS-SSR
2	ABIL262	LG21	5.183	CH21	6.29	NGS-SSR
3	ABIL581B	LG21	9.682	CH21	8.18	GEN-SSR
4	E3M10-201	LG21	12.038	na	na	SRAP
5	E2M10-321	LG21	14.924	na	na	SRAP
6	ABIL275	LG21	22.065	CH21	17.72	NGS-SSR
7	ABIL81	LG21	23.689	CH11**	**	NGS-SSR	** - BLAST hit only on chromosome 11
8	ABIL362	LG21	29.217	CH21	18.61	NGS-SSR
9	ABIL416A	LG21	42.984	CH21(m)	22.11	NGS-SSR	two BLAST hits on chromosomes: 1 (ABIL416B) and 21 (ABIL416A);
10	ABIL44	LG21	56.013	CH21	22.33	NGS-SSR
11	ABIL225	LG21	74.874	CH21	26.32	NGS-SSR
12	ABIL276	LG21	78.788	CH21	26.54	NGS-SSR
13	ABIL580	LG21	92.027	CH21	6.8	GEN-SSR	the PCR products analyzed with Agilent 5200 Fragment Analyzer system
ch22
1	ABIL167	LG22	0.000	CH22	0.59	NGS-SSR
2	ABIL500	LG22	20.747	CH22	2.12	NGS-SSR
3	ABIL582	LG22	24.072	CH22	4.1	GEN-SSR
4	ABIL470	LG22	28.337	CH22	4.29	NGS-SSR
5	ABIL320	LG22	31.093	CH22	6.16	NGS-SSR
6	ABIL370	LG22	33.273	CH22	6.17	NGS-SSR
7	ABIL377	LG22	33.804	CH22	6.51	NGS-SSR
8	ABIL108	LG22	36.896	CH22	17.14	NGS-SSR
9	ABIL427	LG22	39.352	CH22	18.25	NGS-SSR
10	ABIL474B	LG22	46.062	CH22(m)	24.38	NGS-SSR	two BLAST hits on chromosomes: 14(ABIL474A) and 22(ABIL474B);
11	ABIL40	LG22	52.752	CH22	24.37	NGS-SSR
12	ABIL583	LG22	70.644	CH22	25.15	GEN-SSR
ch23
1	ABIL387B	LG23	0.000	CH23(m)	14.18	NGS-SSR	two BLAST hits on chromosomes: 3 (ABIL387A) and 23 (ABIL387B);
2	ABIL226	LG23	2.743	CH23	16.14	NGS-SSR
3	ABIL232	LG23	4.921	CH23(m)	18.33	NGS-SSR	two BLAST hits on chromosomes: 19 and 23(ABIL232);
4	ABIL355	LG23	10.679	CH23	23.19	NGS-SSR
5	ABIL303A	LG23	17.752	CH23	24.08	NGS-SSR
6	ABIL303B	LG23	23.759	CH23	24.08	NGS-SSR
7	LAF1	LG23	25.323	CH23	24.09	EST-SSR
	ABIL584	LG23	*	CH23	8.33	GEN-SSR	*- affiliated to LG23 at LOD6 and shows segregation distortion and changes in the LG23 map
	ABIL587C	LG23	*	CH23(m)	**	GEN-SSR	*- the marker shows segregation distortion and changes in the LG23 map **- BLAST hits in different chromosomes including hits located on scaffold 229 and chromosomes 10 (ABIL587A) and 23 (ABIL587C; ABIL587D). For chromosome 23 there are homologous sequences of the three SSR regions.
	ABIL587D	LG23	*	CH23(m)	**	GEN-SSR	*- the marker shows segregation distortion and changes in the LG23 map **- BLAST hits in different chromosomes including hits located on scaffold 229 and chromosomes 10 (ABIL587A) and 23 (ABIL587C; ABIL587D). For chromosome 23 there are homologous sequences of the three SSR regions.
	ABIL415	LG23	*	**		NGS-SSR	* - affiliated to LG23 at LOD6 and located distantly from the main linkage group ** - no BLAST hits were found
	ABIL491	LG23	*	CH23	25.49	NGS-SSR	*- affiliated to LG23 at LOD4 and shows segregation distortion and changes in the LG23 map
ch24
1	ABIL384	LG24	0.000	CH24(m)	1.45	NGS-SSR	two BLAST hits on chromosomes 2 and 24 (ABIL384);
2	ABIL436	LG24	14.637	CH24	1.61	NGS-SSR
3	ABIL393B	LG24	27.420	CH24(m)	3.3	NGS-SSR	two BLAST hits on chromosomes 2 (ABIL393A) and 24 (ABIL393B);
4	ABIL585	LG24	40.497	CH24	4.85	GEN-SSR	BLAST hits of "R" primer sequence on several chromosomes
5	ABIL173	LG24	51.262	CH24(m)	8.42	NGS-SSR	two BLAST hits on chromosomes 4 and 24 (ABIL173);
6	ABIL431	LG24	55.701	CH24	10.45	NGS-SSR
7	ABIL204	LG24	61.483	CH24(m)	11.3	NGS-SSR	two BLAST hits on chromosomes 4 and 24 (ABIL204);
8	ABIL227	LG24	64.488	CH24(m)	11.33	NGS-SSR	two BLAST hits on chromosomes 4 and 24 (ABIL227);
9	ABIL156	LG24	76.055	CH24	13.82	NGS-SSR
10	ABIL148	LG24	85.093	CH24(m)	17.98	NGS-SSR	two BLAST hits on chromosomes 4 and 24 (ABIL148);
ch25
1	ABIL442	LG25	0.000	CH25	1.37	NGS-SSR
2	ABIL244	LG25	8.075	CH25	1.62	NGS-SSR
3	ABIL557A	LG25	13.044	CH25(m)	1.62	GEN-SSR	two BLAST hits on chromosomes 12 (ABIL557B) and 25 (ABIL557A);
4	ABIL250	LG25	27.297	CH25	3.96	NGS-SSR
5	ABIL392	LG25	34.907	CH25	7.91	NGS-SSR
6	ABIL346	LG25	41.297	CH25	8.38	NGS-SSR	*- the marker shows segregation distortion and changes in the LG25 map
7	ABIL494	LG25	48.157	CH25	8.62	NGS-SSR
8	ABIL70	LG25	49.459	CH25	9.76	NGS-SSR
9	ABIL170	LG25	53.964	CH25	10.99	NGS-SSR
10	ABIL456B	LG25	59.997	CH25	12.87	NGS-SSR
11	LAF15	LG25	66.696	CH25(m)	16.55	EST-SSR	(m) - several BLAST hits on different chromosomes including BLAST hit on chromosome 25 (ABIL456B) and partial hit on chromosome 3 (ABIL456A)
1	ABIL1A	NL		CH6	35.18	NGS-SSR	BLAST hit on chromosome 6 (ABIL1B)
2	ABIL19	NL		CH1	9.97	NGS-SSR
3	ABIL143B	NL		CH9 / CH17		NGS-SSR	two BLAST hits on chromosomes 9(ABIL143A) and 17(ABIL143C) ;
4	ABIL176	NL		CH4 / CH14	0,7 / 18,11	NGS-SSR	two BLAST hits on chromosomes 4 and 14 ;
5	ABIL264B	NL		CH1 / CH13		NGS-SSR	two BLAST hits of primer sequences on chromosomes 1(ABIL264D) and 13 (ABIL264A)
6	ABIL369	NL		CH3	21.75	NGS-SSR
7	ABIL412	NL		CH6	13.55	NGS-SSR
8	ABIL483	NL		CH25	14.77	NGS-SSR
9	ABIL513A	NL		CH1	13.19	GEN-SSR	two BLAST hits on chromosomes 1 and 10 ;
10	ABIL513B	NL		CH10	31.67	GEN-SSR	two BLAST hits on chromosomes 1 and 10 ;
11	ABIL517C	NL		CH1(m)	43.05	GEN-SSR	two BLAST hits on chromosomes: 1 (ABIL517C) and 6 (ABIL517A);
12	ABIL518	NL		CH 3	0.04	GEN-SSR
13	ABIL562	NL		CH12	31.19	GEN-SSR
14	ABIL578	NL		CH 19	27.32	GEN-SSR
